# Supplementary material for: Inherited basis of visceral, abdominal subcutaneous and gluteofemoral fat depots
Source: Nat Commun. 2022 Jun 30;13:3771. doi: 10.1038/s41467-022-30931-2 (PMC9247093; doi:10.1038/s41467-022-30931-2)
Supplement: Supplementary file 4 — Supplementary Data 1-22 [file 41467_2022_30931_MOESM4_ESM.xlsx]

## Sheet: Supplementary Data 1
Supplementary Data 1 Baseline characteristics of genotyped cohort
Individuals with MRI data after imaging quality control and with genotype array data available prior to participant level quality control are shown (N = 39,076).
Mean and standard deviation are displayed for continuous variables.
	Female (N = 20,038)	Male (N = 19,038)
Age (years)	63.9 (7.5)	65.2 (7.7)
Self-reported ethnicity
White	19,408 (96.9%)	18,398 (96.6%)
Black	182 (0.9%)	133 (0.7%)
East Asian	133 (0.7%)	110 (0.6%)
South Asian	127 (0.6%)	231 (1.2%)
Other	188 (0.9%)	166 (0.9%)
White British ancestry	17,364 (86.7%)	16,627 (87.3%)
Systolic blood pressure (mmHg)	135.8 (19.2)	142.0 (17.4)
Diastolic blood pressure (mmHg)	77.0 (10.0)	80.6 (9.9)
Current smoker	566 (2.9%)	769 (4.1%)
Weight (lbs)	151.7 (28.0)	184.8 (29.0)
Height (in)	64.1 (2.5)	69.4 (2.6)
Body-mass index (kg/m2)	26.0 (4.6)	27.1 (3.8)
Waist circumference (cm)	82.7 (11.6)	94.6 (10.5)
Hip circumference (cm)	100.8 (9.6)	100.9 (7.3)
Waist-to-hip ratio	0.82 (0.07)	0.94 (0.06)
Fat Depot Volumes
Visceral adipose tissue (L)	2.6 (1.5)	5.0 (2.3)
Abdominal subcutaneous adipose tissue (L)	7.9 (3.3)	5.9 (2.5)
Gluteofemoral adipose tissue (L)	11.3 (3.2)	9.3 (2.6)

## Sheet: Supplementary Data 2
Supplementary Data 2 Demographics and anthropometric traits differ between imaged and non-imaged individuals of the UK Biobank
Inclusion in this table required genotype array data to be available.
Imaged columns (right two columns) refer to individuals with MRI data after imaging quality control (identical cohort to Supplementary Data 1).
	Non-imaged baseline date of enrollment	Imaged baseline date of enrollment	Imaged date of MRI imaging
	(N = 447,486)	(N = 39,076)	(N = 39,076)
Age (years)	57.2 (8.1)	55.6 (7.5)	64.5 (7.7)
Female (%)	243,819 (54.5%)	20,038 (51.3%)	20,038 (51.3%)
Self-reported ethnicity
White	420,723 (94.0%)	37,806 (96.7%)	37,806 (96.7%)
Black	8,316 (1.9%)	315 (0.8%)	315 (0.8%)
East Asian	3,848 (0.9%)	243 (0.6%)	243 (0.6%)
South Asian	7,261 (1.6%)	358 (0.9%)	358 (0.9%)
Other	7,338 (1.6%)	354 (0.9%)	354 (0.9%)
White British ancestry	374,267 (83.6%)	33,991 (87.0%)	33,991 (87.0%)
Weight (lbs)	171.9 (35.2)	169.4 (32.4)	167.9 (32.9)
Height (in)	66.3 (3.7)	66.9 (3.6)	66.7 (3.6)
Body-mass index (kg/m2)	27.5 (4.8)	26.6 (4.1)	26.5 (4.3)
Waist circumference (cm)	90.5 (13.5)	88.2 (12.5)	88.5 (12.6)
Hip circumference (cm)	103.5 (9.3)	102.2 (8.0)	100.9 (8.6)
Waist-to-hip ratio	0.87 (0.09)	0.86 (0.09)	0.88 (0.09)

## Sheet: Supplementary Data 3
Supplementary Data 3 Lead SNPs
VAT - visceral adipose tissue, ASAT - abdominal subcutaneous adipose tissue, GFAT - gluteofemoral adipose tissue volumes.
CHR - chromosome, BP - GRCh37 position, EAF - effect allele frequency, BETA - effect size, SE - standard error of effect size.
For VATadj, ASATadj, and GFATadj results, effect sizes for unadjusted fat depots, BMI, and height are included in Supplementary Data 22.
Trait	CHR	BP	SNP	Effect Allele	Other Allele	EAF	BETA	SE	P-value	Nearest Gene
VAT	3	49799046	3:49799046_CA_C	CA	C	0.547	-0.042	0.007	2.1e-08	IP6K1
VAT	5	55802127	5:55802127_TCAAGGATTCCTTGACTTAAG_T	TCAAGGATTCCTTGACTTAAG	T	0.201	0.049	0.009	2.9e-08	LINC01948
VAT	8	25464670	rs73221948	G	T	0.709	0.054	0.008	2.6e-11	CDCA2
VAT	16	53806453	rs56094641	A	G	0.602	-0.046	0.007	3.3e-10	FTO
VAT	19	18338709	rs62120394	G	A	0.716	-0.048	0.008	1.1e-09	PDE4C
VAT	19	33785832	19:33785832_CA_C	CA	C	0.824	0.06	0.01	1.2e-09	CEBPA
VAT	19	33893008	rs3786897	A	G	0.577	-0.044	0.007	5.9e-10	PEPD
VAT(Male)	17	7103861	rs34670319	C	CT	0.443	-0.057	0.01	4.4e-08	DLG4
VAT(Female)	2	60036763	rs147603433	G	A	0.968	-0.157	0.028	3.8e-08	LINC01793
VAT(Female)	19	49279612	rs4801774	C	T	0.274	0.064	0.012	4.5e-08	FGF21
ASAT	2	417167	rs62106258	T	C	0.951	0.09	0.016	2.9e-08	LINC01874
ASAT	6	50968152	rs1325033	T	C	0.465	-0.041	0.007	8.5e-09	TFAP2B
ASAT	8	77222269	rs7461961	G	A	0.463	-0.039	0.007	4.9e-08	LINC01111
ASAT	16	53806453	rs56094641	A	G	0.602	-0.071	0.007	1.3e-22	FTO
ASAT	19	18338709	rs62120394	G	A	0.716	-0.045	0.008	7.7e-09	PDE4C
ASAT	20	3139717	rs79818747	A	G	0.997	-0.431	0.07	1.5e-09	LZTS3
ASAT(Male)	16	53806453	rs56094641	A	G	0.596	-0.081	0.01	8.3e-15	FTO
ASAT(Female)	16	53802494	rs11642015	C	T	0.608	-0.059	0.01	7.2e-09	FTO
GFAT	1	219673705	rs2820468	A	G	0.341	0.048	0.007	1.1e-10	LYPLAL1-AS1
GFAT	2	165544573	rs200472737	GAA	G	0.597	-0.046	0.007	9.4e-11	COBLL1
GFAT	2	165642448	rs355906	G	A	0.557	-0.041	0.007	6.3e-09	COBLL1
GFAT	2	219699999	rs78058190	G	A	0.95	0.108	0.018	1.3e-09	PRKAG3
GFAT	2	227099854	rs2972147	T	C	0.35	0.048	0.007	4.5e-11	LOC646736
GFAT	5	55841824	rs16885714	A	G	0.902	0.066	0.012	3.7e-08	C5orf67
GFAT	6	26207175	rs9379833	C	A	0.728	0.045	0.008	4.5e-09	H4C5
GFAT	6	31311376	rs9265830	A	G	0.321	0.043	0.008	2.4e-08	HLA-B
GFAT	6	32509842	rs115250958	C	A	0.886	-0.068	0.012	2.5e-08	HLA-DRB5
GFAT	6	34211341	rs35381162	GT	G	0.033	0.11	0.02	3.9e-08	HMGA1
GFAT	6	34746957	rs529311472	G	GT	0.733	-0.044	0.008	2.9e-08	SNRPC
GFAT	6	35504030	rs141958096	C	T	0.982	-0.145	0.027	3.3e-08	TULP1
GFAT	6	43757082	rs4711750	T	A	0.5	0.054	0.007	5.8e-15	VEGFA
GFAT	6	50968152	rs1325033	T	C	0.465	-0.041	0.007	7.5e-09	TFAP2B
GFAT	6	105373111	6:105373111_CT_C	CT	C	0.683	-0.042	0.008	1.6e-08	LIN28B-AS1
GFAT	6	127454893	rs72959041	G	A	0.953	0.094	0.017	1.9e-08	RSPO3
GFAT	6	160774459	rs487060	C	T	0.53	-0.042	0.007	9.1e-10	SLC22A3
GFAT	11	95840436	rs1074742	A	G	0.401	0.041	0.007	1.4e-08	MAML2
GFAT	12	123024476	rs147730268	G	T	0.913	0.069	0.013	2.9e-08	KNTC1
GFAT	12	124344710	rs138756410	T	C	0.986	-0.172	0.031	3e-08	DNAH10
GFAT	12	124409502	rs7133378	G	A	0.68	-0.053	0.008	7.3e-13	DNAH10
GFAT	12	124508758	rs825453	A	T	0.394	0.056	0.007	1.2e-14	ZNF664
GFAT	12	125092343	rs4765159	A	G	0.018	0.146	0.027	3.5e-08	NCOR2
GFAT	16	53806453	rs56094641	A	G	0.602	-0.052	0.007	1.2e-12	FTO
GFAT	19	34019403	19:34019403_GAC_G	GAC	G	0.621	0.042	0.007	2e-08	PEPD
GFAT	20	3139717	rs79818747	A	G	0.997	-0.434	0.07	9.7e-10	LZTS3
GFAT	22	38505347	rs6001008	G	A	0.569	-0.046	0.007	1.9e-10	BAIAP2L2
GFAT(Male)	2	227047771	rs2943653	C	T	0.325	0.065	0.011	2.9e-09	LOC646736
GFAT(Male)	16	53806453	rs56094641	A	G	0.596	-0.06	0.01	6.3e-09	FTO
GFAT(Female)	2	165528876	rs13389219	C	T	0.608	-0.064	0.01	2.5e-10	COBLL1
GFAT(Female)	4	819323	rs146623665	C	T	0.953	0.135	0.023	9.6e-09	CPLX1
GFAT(Female)	6	43757082	rs4711750	T	A	0.5	0.06	0.01	1e-09	VEGFA
GFAT(Female)	6	105373111	6:105373111_CT_C	CT	C	0.685	-0.061	0.011	1.2e-08	LIN28B-AS1
GFAT(Female)	12	124409502	rs7133378	G	A	0.68	-0.074	0.01	8.7e-13	DNAH10
GFAT(Female)	12	124508758	rs825453	A	T	0.393	0.065	0.01	1e-10	ZNF664
VATadj	1	11220187	rs12089366	C	T	0.777	0.058	0.009	9.4e-12	MTOR
VATadj	1	204430834	rs56006999	C	T	0.821	0.054	0.009	3.6e-09	PIK3C2B
VATadj	2	121310704	rs35932591	C	T	0.879	0.061	0.011	3.8e-08	LINC01101
VATadj	2	219191256	rs3731861	T	C	0.622	-0.038	0.007	4.7e-08	PNKD
VATadj	3	156797225	rs56082403	T	C	0.593	-0.056	0.007	6.9e-14	LINC02029
VATadj	5	55794632	rs30351	G	A	0.264	0.071	0.008	1.1e-16	LINC01948
VATadj	5	173307328	rs72810972	G	T	0.716	-0.054	0.008	2.3e-12	CPEB4
VATadj	6	31325115	rs9266218	A	G	0.385	-0.057	0.007	5.3e-14	HLA-B
VATadj	6	32479878	rs76072243	T	C	0.562	-0.055	0.007	4.9e-14	HLA-DRB5
VATadj	6	32509842	rs115250958	C	A	0.886	0.074	0.012	7.6e-10	HLA-DRB5
VATadj	6	32625967	rs2858856	C	A	0.721	-0.047	0.008	8.8e-09	HLA-DQB1
VATadj	6	34177853	rs185139895	G	A	0.958	-0.1	0.018	3.3e-09	MIR6835
VATadj	6	43757896	rs998584	C	A	0.517	-0.057	0.007	1.8e-15	VEGFA
VATadj	6	127419811	rs2800736	G	A	0.465	-0.043	0.007	4.8e-10	RSPO3
VATadj	6	127440047	rs577721086	T	C	0.952	-0.118	0.017	5.2e-13	RSPO3
VATadj	6	139829695	rs5880430	T	TTGAA	0.37	0.06	0.007	2.2e-16	LINC01625
VATadj	7	28197805	rs149643430	C	CACACAG	0.424	0.043	0.007	1.5e-08	JAZF1
VATadj	8	25464690	rs11992444	G	T	0.492	-0.078	0.007	1.3e-29	CDCA2
VATadj	8	25917711	rs4872393	G	A	0.773	-0.06	0.008	2e-12	EBF2
VATadj	10	25767521	rs1329254	C	T	0.37	0.042	0.007	1.4e-08	GPR158
VATadj	11	32479807	rs11031796	G	A	0.612	0.052	0.007	5.1e-14	WT1-AS
VATadj	11	46610325	11:46610325_CA_C	CA	C	0.793	0.057	0.009	2.2e-10	AMBRA1
VATadj	11	69195097	rs7933253	T	C	0.048	0.098	0.017	1.3e-08	LOC102724265
VATadj	12	124409502	rs7133378	G	A	0.68	0.046	0.008	6.6e-10	DNAH10
VATadj	12	124503803	12:124503803_CAA_C	CAA	C	0.438	-0.039	0.007	2e-08	ZNF664
VATadj	19	33785832	19:33785832_CA_C	CA	C	0.824	0.094	0.01	3.3e-21	CEBPA
VATadj	19	33805720	rs7250362	C	G	0.41	0.038	0.007	3.6e-08	CEBPA-DT
VATadj	19	33832399	rs55865721	G	A	0.927	0.102	0.014	4.9e-14	CEBPA-DT
VATadj	19	33890838	rs10406327	C	G	0.524	-0.071	0.007	3.3e-24	PEPD
VATadj	21	35593827	rs28451064	G	A	0.868	-0.069	0.011	2.4e-11	LINC00310
VATadj(Male)	1	11099387	1:11099387_GTGGATGGATGGA_G	GTGGATGGATGGA	G	0.475	-0.07	0.012	9.1e-09	MASP2
VATadj(Male)	2	121310704	rs35932591	C	T	0.88	0.086	0.016	3.9e-08	LINC01101
VATadj(Male)	5	55794632	rs30351	G	A	0.265	0.088	0.012	3.7e-13	LINC01948
VATadj(Male)	5	173392398	rs10054063	A	T	0.692	-0.075	0.011	2.7e-11	CPEB4
VATadj(Male)	6	32468804	rs113602321	T	A	0.656	-0.071	0.012	2.4e-09	HLA-DRB5
VATadj(Male)	6	43757896	rs998584	C	A	0.517	-0.064	0.01	9.8e-10	VEGFA
VATadj(Male)	8	25464690	rs11992444	G	T	0.492	-0.079	0.01	1.6e-14	CDCA2
VATadj(Male)	11	32470775	rs35641603	C	T	0.833	0.087	0.014	2e-10	WT1-AS
VATadj(Male)	19	33834096	rs73026242	A	G	0.93	0.109	0.02	3.5e-08	CEBPG
VATadj(Male)	19	33890838	rs10406327	C	G	0.526	-0.066	0.01	5.5e-11	PEPD
VATadj(Male)	21	35593827	rs28451064	G	A	0.868	-0.093	0.015	1.3e-09	LINC00310
VATadj(Female)	1	204430834	rs56006999	C	T	0.821	0.076	0.013	8.4e-09	PIK3C2B
VATadj(Female)	3	56901687	rs1500714	C	G	0.854	0.081	0.015	1.8e-08	ARHGEF3
VATadj(Female)	3	156795468	rs13322435	A	G	0.589	-0.064	0.01	1.4e-10	LINC02029
VATadj(Female)	6	31346805	rs9266627	A	G	0.661	-0.059	0.011	1.6e-08	MICA-AS1
VATadj(Female)	6	32621590	6:32621590_T_C	T	C	0.65	-0.075	0.011	4.3e-10	HLA-DQB1
VATadj(Female)	6	127440047	rs577721086	T	C	0.952	-0.159	0.023	1.2e-11	RSPO3
VATadj(Female)	6	139842576	rs4052908	A	AATT	0.364	0.079	0.01	4.1e-14	LINC01625
VATadj(Female)	8	25464670	rs73221948	G	T	0.708	0.094	0.011	1.4e-16	CDCA2
VATadj(Female)	9	107722705	rs1962883	C	T	0.528	-0.062	0.01	1.1e-09	ABCA1
VATadj(Female)	12	122820960	12:122820960_TAA_T	TAA	T	0.214	0.07	0.012	1.6e-08	CLIP1
VATadj(Female)	12	124409502	rs7133378	G	A	0.68	0.075	0.011	8e-13	DNAH10
VATadj(Female)	12	124503803	12:124503803_CAA_C	CAA	C	0.436	-0.062	0.01	1.2e-09	ZNF664
VATadj(Female)	19	33785832	19:33785832_CA_C	CA	C	0.825	0.113	0.014	7.4e-15	CEBPA
VATadj(Female)	19	33890838	rs10406327	C	G	0.522	-0.08	0.01	7.7e-16	PEPD
VATadj(Female)	19	34001331	rs73041147	A	C	0.929	0.103	0.019	3.4e-08	PEPD
VATadj(Female)	19	34014316	rs33845	A	G	0.222	0.069	0.012	1.3e-08	PEPD
ASATadj	1	119508412	rs1779445	T	C	0.194	-0.049	0.009	1.9e-08	TBX15
ASATadj	1	201016296	rs3850625	G	A	0.882	-0.079	0.011	1.8e-12	CACNA1S
ASATadj	1	203516075	rs6685593	T	A	0.506	-0.057	0.007	5.2e-15	OPTC
ASATadj	1	219788530	rs7538503	A	G	0.71	-0.047	0.008	8.4e-10	ZC3H11B
ASATadj	2	227099975	rs2943647	T	C	0.348	0.043	0.007	5.8e-09	LOC646736
ASATadj	3	12360357	rs527620413	G	GT	0.875	-0.071	0.011	6.8e-11	PPARG
ASATadj	3	38467753	rs7649153	T	A	0.329	0.042	0.008	2.7e-08	XYLB
ASATadj	3	156795468	rs13322435	A	G	0.591	0.057	0.007	2.4e-15	LINC02029
ASATadj	5	52777864	rs55744247	G	A	0.796	-0.053	0.009	5.1e-10	FST
ASATadj	5	55860866	rs3936510	G	T	0.798	-0.063	0.009	5e-13	C5orf67
ASATadj	6	126801144	rs1159619	C	A	0.545	0.046	0.007	1.2e-10	CENPW
ASATadj	7	130432913	rs553015785	A	AT	0.517	-0.048	0.007	3.3e-11	KLF14
ASATadj	8	25464670	rs73221948	G	T	0.709	-0.05	0.008	2.9e-09	CDCA2
ASATadj	9	1044400	rs2048235	C	T	0.384	0.041	0.007	4.1e-08	LINC01230
ASATadj	9	1052722	rs6474550	G	T	0.66	0.045	0.008	1.3e-09	DMRT2
ASATadj	15	62757857	rs17205757	A	G	0.674	-0.042	0.008	3.2e-08	MIR6085
ASATadj	15	84575367	rs768397327	CCACACACCA	C	0.484	-0.06	0.007	2.2e-17	ADAMTSL3
ASATadj	15	85091836	15:85091836_CA_C	CA	C	0.75	-0.047	0.008	2.2e-08	UBE2Q2P1
ASATadj	17	404300	rs8077609	A	C	0.674	0.042	0.008	1.1e-08	ARL17B, ARL17A
ASATadj	17	76324751	rs4444401	A	G	0.473	-0.04	0.007	4.2e-08	SOCS3
ASATadj	19	18324329	rs2302209	C	T	0.719	-0.046	0.008	3.4e-09	PDE4C
ASATadj(Male)	1	219769374	rs6704389	A	C	0.828	0.078	0.014	9.5e-09	ZC3H11B
ASATadj(Male)	1	219788530	rs7538503	A	G	0.713	-0.062	0.011	2.7e-08	ZC3H11B
ASATadj(Male)	2	227099534	rs2943646	A	G	0.349	0.081	0.011	1.1e-13	LOC646736
ASATadj(Male)	3	12360357	rs527620413	G	GT	0.873	-0.093	0.016	4.4e-09	PPARG
ASATadj(Male)	3	38460062	rs6807940	C	G	0.398	0.057	0.01	3.3e-08	XYLB
ASATadj(Male)	3	156795525	rs9854955	A	G	0.596	0.069	0.011	2e-11	LINC02029
ASATadj(Male)	15	84575367	rs768397327	CCACACACCA	C	0.483	-0.069	0.01	1.7e-11	ADAMTSL3
ASATadj(Male)	17	62016727	rs112489358	C	CACACATATAT	0.464	0.06	0.011	2.3e-08	SCN4A
ASATadj(Female)	1	116916645	rs749166380	CT	C	0.102	0.102	0.018	2.2e-08	ATP1A1
ASATadj(Female)	1	203510048	rs6691427	G	C	0.509	-0.068	0.01	5.1e-11	OPTC
ASATadj(Female)	5	55860907	5:55860907_GC_G	GC	G	0.817	-0.104	0.013	9.3e-16	C5orf67
ASATadj(Female)	6	43757896	rs998584	C	A	0.517	-0.068	0.01	1.6e-11	VEGFA
ASATadj(Female)	7	130029508	rs1558919	A	T	0.657	0.061	0.011	7.5e-09	CPA1
ASATadj(Female)	7	130432913	rs553015785	A	AT	0.519	-0.084	0.01	8.4e-17	KLF14
ASATadj(Female)	8	58352327	rs776481989	ATAAT	A	0.998	0.795	0.134	8.6e-09	LOC101929488
ASATadj(Female)	15	84570588	15:84570588_TGA_T	TGA	T	0.476	-0.058	0.01	8.2e-09	ADAMTSL3
GFATadj	1	9336116	rs72641832	C	A	0.751	0.058	0.008	5.2e-12	H6PD
GFATadj	1	149906413	rs11205303	T	C	0.596	-0.039	0.007	1.7e-08	MTMR11
GFATadj	1	219754012	rs559230165	C	CT	0.713	-0.071	0.008	1.7e-19	LYPLAL1-AS1
GFATadj	2	3648186	rs7588285	C	G	0.188	0.053	0.009	1.4e-08	COLEC11
GFATadj	2	165528876	rs13389219	C	T	0.607	-0.073	0.007	3e-23	COBLL1
GFATadj	2	165566877	rs3820981	A	G	0.56	-0.053	0.007	1.5e-12	COBLL1
GFATadj	2	165645349	rs34224594	C	CA	0.614	-0.046	0.008	2.8e-09	COBLL1
GFATadj	2	219699999	rs78058190	G	A	0.951	0.115	0.019	3.7e-10	PRKAG3
GFATadj	2	226768344	2:226768344_CA_C	CA	C	0.193	-0.051	0.009	2.6e-08	NYAP2
GFATadj	2	227068080	rs2943634	A	C	0.327	0.075	0.008	4.8e-23	LOC646736
GFATadj	2	227205783	rs35414396	A	G	0.739	0.05	0.008	2.4e-09	LOC646736
GFATadj	3	12396913	rs71304101	G	A	0.879	-0.062	0.011	1.7e-09	PPARG
GFATadj	3	12493347	rs9855622	C	T	0.878	0.063	0.011	8.8e-09	PPARG
GFATadj	3	38541318	rs2300669	C	A	0.615	-0.042	0.007	4.4e-09	EXOG
GFATadj	3	47069275	rs199874557	T	TG	0.587	-0.039	0.007	1.8e-08	SETD2
GFATadj	3	150066540	rs62271373	T	A	0.942	0.123	0.015	4.8e-15	LINC01214
GFATadj	3	196818853	rs13099700	A	G	0.722	0.047	0.008	7.9e-09	DLG1
GFATadj	4	4990298	rs4450871	A	G	0.555	-0.038	0.007	3.1e-08	LOC101928306
GFATadj	4	26108197	rs874040	G	C	0.702	0.045	0.008	3e-08	SMIM20
GFATadj	4	56432458	rs13142096	A	G	0.727	-0.047	0.008	8.4e-09	PDCL2
GFATadj	4	89741269	rs3822072	G	A	0.546	0.048	0.007	4.9e-12	FAM13A
GFATadj	4	123812187	rs546560809	T	G	0.961	0.098	0.018	2.5e-08	FGF2
GFATadj	4	157734675	rs6822892	A	G	0.662	-0.054	0.008	8e-13	PDGFC
GFATadj	5	38810354	rs142369482	G	GT	0.656	-0.044	0.008	9.1e-09	OSMR-AS1
GFATadj	5	55857025	rs11429307	G	GT	0.809	0.082	0.009	3.1e-20	C5orf67
GFATadj	5	157931500	rs10044492	C	T	0.732	-0.048	0.008	5.3e-09	LINC02227
GFATadj	6	6749789	rs1294437	C	T	0.641	-0.04	0.008	4.1e-08	LY86
GFATadj	6	32936748	6:32936748_TG_T	TG	T	0.866	-0.064	0.01	4.8e-10	BRD2
GFATadj	6	34234953	rs199679345	C	CA	0.953	0.15	0.017	1.6e-19	SMIM29
GFATadj	6	43757896	rs998584	C	A	0.517	0.08	0.007	6.1e-31	VEGFA
GFATadj	6	43806315	rs5875852	C	CTAAG	0.306	0.058	0.008	3.8e-14	LINC02537
GFATadj	6	127454893	rs72959041	G	A	0.953	0.195	0.017	3.2e-32	RSPO3
GFATadj	6	127457071	6:127457071_CA_C	CA	C	0.464	0.066	0.007	1.1e-19	RSPO3
GFATadj	6	139835329	rs2982521	A	T	0.372	-0.055	0.007	2.1e-14	LINC01625
GFATadj	8	72469241	rs11390479	A	AG	0.741	0.053	0.008	3.6e-11	EYA1
GFATadj	9	107722705	rs1962883	C	T	0.529	0.055	0.007	8.2e-14	ABCA1
GFATadj	9	107901019	rs111874795	T	C	0.955	-0.103	0.017	1e-09	SLC44A1
GFATadj	10	122970216	rs1907218	T	C	0.314	-0.049	0.008	3.6e-10	FGFR2
GFATadj	11	36386755	rs10501153	C	T	0.677	-0.044	0.008	5.9e-09	PRR5L
GFATadj	11	64018104	rs71468663	A	AC	0.953	0.127	0.017	1.1e-13	PLCB3
GFATadj	11	65457567	rs71455776	G	T	0.741	-0.047	0.009	2.4e-08	KAT5
GFATadj	12	26366830	rs748889	T	C	0.538	-0.037	0.007	2.9e-08	SSPN
GFATadj	12	26440698	rs12814794	G	A	0.248	-0.072	0.008	1.6e-18	ITPR2
GFATadj	12	54342786	rs4759309	G	A	0.221	-0.044	0.009	4.2e-08	HOXC13
GFATadj	12	123024476	rs147730268	G	T	0.913	0.069	0.013	5e-08	KNTC1
GFATadj	12	124150118	rs150792771	G	A	0.982	-0.157	0.028	1.8e-08	GTF2H3
GFATadj	12	124409502	rs7133378	G	A	0.68	-0.088	0.008	5.6e-29	DNAH10
GFATadj	12	124430767	rs11057402	T	A	0.887	0.077	0.011	4.9e-12	CCDC92
GFATadj	12	124508758	rs825453	A	T	0.394	0.062	0.007	7.2e-19	ZNF664
GFATadj	17	7538785	rs2955617	C	A	0.348	-0.042	0.007	1.2e-08	SHBG
GFATadj	17	17455192	rs8075019	G	A	0.872	0.063	0.011	2.3e-10	PEMT
GFATadj	19	33994417	rs3786920	T	C	0.581	-0.051	0.007	5e-12	PEPD
GFATadj	20	39179822	rs1883711	G	C	0.969	0.127	0.021	6.8e-10	MAFB
GFATadj	22	38601430	rs55951234	C	CCT	0.419	0.046	0.007	1.2e-10	MAFF
GFATadj(Male)	1	219730799	rs4846303	G	T	0.688	-0.069	0.011	4.6e-10	LYPLAL1-AS1
GFATadj(Male)	1	219769374	rs6704389	A	C	0.828	0.076	0.014	1.6e-08	ZC3H11B
GFATadj(Male)	2	219699999	rs78058190	G	A	0.951	0.149	0.027	4.8e-08	PRKAG3
GFATadj(Male)	2	227100490	rs2943648	A	G	0.349	0.093	0.011	7.8e-18	LOC646736
GFATadj(Male)	3	12396913	rs71304101	G	A	0.877	-0.11	0.016	2.4e-13	PPARG
GFATadj(Male)	4	104780790	rs528845403	A	AATGTGT	0.991	-0.325	0.061	2.4e-08	TACR3
GFATadj(Male)	4	157734675	rs6822892	A	G	0.662	-0.065	0.011	3.6e-09	PDGFC
GFATadj(Male)	6	34234953	rs199679345	C	CA	0.953	0.13	0.024	4.5e-08	SMIM29
GFATadj(Male)	6	43760327	rs11967262	C	G	0.511	0.073	0.01	2.5e-13	VEGFA
GFATadj(Male)	6	105443189	rs364663	T	A	0.446	0.055	0.01	1.6e-08	LIN28B
GFATadj(Male)	6	127454893	rs72959041	G	A	0.953	0.193	0.025	6e-16	RSPO3
GFATadj(Male)	6	127457071	6:127457071_CA_C	CA	C	0.465	0.071	0.011	1.1e-11	RSPO3
GFATadj(Female)	1	181161153	rs7550430	A	G	0.998	0.892	0.144	1.8e-09	LINC01732
GFATadj(Female)	1	219754012	rs559230165	C	CT	0.71	-0.069	0.011	5.4e-10	LYPLAL1-AS1
GFATadj(Female)	2	48962291	rs17326656	G	T	0.761	0.069	0.012	2.6e-09	STON1-GTF2A1L, LHCGR
GFATadj(Female)	2	165528876	rs13389219	C	T	0.608	-0.096	0.01	2.4e-21	COBLL1
GFATadj(Female)	2	165533198	rs386652275	T	TC	0.974	-0.19	0.034	3.2e-08	COBLL1
GFATadj(Female)	2	165580775	rs13410987	C	T	0.886	-0.119	0.016	2.6e-14	COBLL1
GFATadj(Female)	2	165645349	rs34224594	C	CA	0.616	-0.057	0.011	3.1e-08	COBLL1
GFATadj(Female)	2	227068080	rs2943634	A	C	0.328	0.06	0.011	1.5e-08	LOC646736
GFATadj(Female)	3	47265877	rs55664914	A	AG	0.635	-0.058	0.01	1.8e-08	KIF9
GFATadj(Female)	3	129322824	rs1872113	G	A	0.778	-0.066	0.012	3.1e-08	PLXND1
GFATadj(Female)	3	150066540	rs62271373	T	A	0.941	0.147	0.021	5.6e-12	LINC01214
GFATadj(Female)	5	55857025	rs11429307	G	GT	0.812	0.121	0.013	9e-22	C5orf67
GFATadj(Female)	6	34203893	rs115177000	G	A	0.956	0.182	0.024	1.7e-13	MIR6835
GFATadj(Female)	6	43757896	rs998584	C	A	0.517	0.092	0.01	1.6e-21	VEGFA
GFATadj(Female)	6	43804103	rs140626545	A	AGTCGGT	0.3	0.075	0.011	1.2e-11	LINC02537
GFATadj(Female)	6	126207917	rs191578827	A	G	0.994	0.403	0.07	3.7e-09	NCOA7
GFATadj(Female)	6	126964510	rs4273712	A	G	0.731	0.061	0.011	1.6e-08	MIR588
GFATadj(Female)	6	127454893	rs72959041	G	A	0.952	0.205	0.024	4.5e-19	RSPO3
GFATadj(Female)	6	127457071	6:127457071_CA_C	CA	C	0.463	0.063	0.01	8.9e-10	RSPO3
GFATadj(Female)	6	139842576	rs4052908	A	AATT	0.364	-0.067	0.01	9.5e-11	LINC01625
GFATadj(Female)	8	23610799	rs1561105	T	G	0.764	-0.065	0.012	1.8e-08	NKX2-6
GFATadj(Female)	8	72493185	rs6994124	T	C	0.731	0.062	0.011	1.6e-08	EYA1
GFATadj(Female)	9	107722705	rs1962883	C	T	0.528	0.061	0.01	7e-10	ABCA1
GFATadj(Female)	11	64004723	rs56271783	G	C	0.954	0.158	0.024	1e-10	VEGFB
GFATadj(Female)	12	26440698	rs12814794	G	A	0.249	-0.095	0.011	3.4e-17	ITPR2
GFATadj(Female)	12	54346869	rs894739	T	C	0.221	-0.076	0.012	5.7e-10	HOXC12
GFATadj(Female)	12	123024476	rs147730268	G	T	0.913	0.108	0.018	4.1e-10	KNTC1
GFATadj(Female)	12	124409502	rs7133378	G	A	0.68	-0.12	0.011	1.8e-29	DNAH10
GFATadj(Female)	12	124508758	rs825453	A	T	0.393	0.075	0.01	4.3e-14	ZNF664
GFATadj(Female)	12	124524638	rs139254114	A	T	0.91	0.101	0.018	7.8e-09	ZNF664
GFATadj(Female)	16	81534790	rs2925979	T	C	0.297	-0.067	0.011	4.4e-10	CMIP
VAT/ASAT	1	203518873	rs13303359	A	C	0.471	0.043	0.007	4.4e-10	OPTC
VAT/ASAT	2	25156773	rs2384054	T	C	0.511	0.043	0.007	1.8e-10	DNAJC27
VAT/ASAT	2	178121005	rs13028464	C	T	0.631	-0.039	0.007	4.8e-08	NFE2L2
VAT/ASAT	2	227133527	rs2396316	A	T	0.36	-0.048	0.007	8.5e-12	LOC646736
VAT/ASAT	3	12390484	rs17036328	T	C	0.877	0.08	0.01	5.8e-15	PPARG
VAT/ASAT	3	156797225	rs56082403	T	C	0.593	-0.073	0.007	3.8e-26	LINC02029
VAT/ASAT	5	55860907	5:55860907_GC_G	GC	G	0.816	0.055	0.009	3.1e-10	C5orf67
VAT/ASAT	5	173339531	rs112299234	T	C	0.7	-0.05	0.007	3.2e-12	CPEB4
VAT/ASAT	6	19868603	rs6903044	G	C	0.783	-0.056	0.008	1.5e-11	ID4
VAT/ASAT	6	19947871	rs70987287	T	TTTTTA	0.728	0.064	0.008	1.7e-17	ID4
VAT/ASAT	6	31236115	rs2853951	C	T	0.407	-0.044	0.007	3.2e-10	HLA-C
VAT/ASAT	6	31454887	rs17193640	T	A	0.881	0.076	0.013	9.4e-09	MICB-DT
VAT/ASAT	6	32479878	rs76072243	T	C	0.562	-0.048	0.007	1.5e-11	HLA-DRB5
VAT/ASAT	6	32900378	6:32900378_CCT_C	CCT	C	0.936	0.085	0.016	4.7e-08	HLA-DMB
VAT/ASAT	6	34177853	rs185139895	G	A	0.958	-0.121	0.017	1.1e-12	MIR6835
VAT/ASAT	6	127419737	rs1936789	G	A	0.465	-0.04	0.007	1.1e-09	RSPO3
VAT/ASAT	6	127440047	rs577721086	T	C	0.952	-0.143	0.016	1.1e-19	RSPO3
VAT/ASAT	6	139835329	rs2982521	A	T	0.372	0.061	0.007	5.6e-18	LINC01625
VAT/ASAT	6	139963500	rs9484299	C	T	0.629	-0.039	0.007	4.5e-08	LINC01625
VAT/ASAT	8	25459001	rs3890765	C	A	0.941	-0.084	0.015	6.8e-09	CDCA2
VAT/ASAT	8	25464670	rs73221948	G	T	0.709	0.103	0.008	1.3e-39	CDCA2
VAT/ASAT	8	25891653	rs6997996	A	G	0.742	-0.051	0.008	3.3e-11	EBF2
VAT/ASAT	9	1054362	rs6474552	G	C	0.432	-0.04	0.007	1.2e-08	DMRT2
VAT/ASAT	10	63702572	rs55767272	A	C	0.937	0.085	0.014	6.8e-09	ARID5B
VAT/ASAT	10	122992475	rs11199845	C	T	0.46	0.055	0.007	1.5e-14	FGFR2
VAT/ASAT	11	32479807	rs11031796	G	A	0.612	0.058	0.007	5.8e-17	WT1-AS
VAT/ASAT	12	124409502	rs7133378	G	A	0.68	0.043	0.007	5.4e-09	DNAH10
VAT/ASAT	17	17533991	rs4925049	G	A	0.917	-0.069	0.013	2.6e-08	PEMT
VAT/ASAT	18	42776435	rs269967	A	T	0.825	0.048	0.009	1.9e-08	SETBP1
VAT/ASAT	19	33785832	19:33785832_CA_C	CA	C	0.824	0.095	0.01	1e-23	CEBPA
VAT/ASAT	19	33832399	rs55865721	G	A	0.927	0.095	0.013	4.5e-13	CEBPA-DT
VAT/ASAT	19	33890838	rs10406327	C	G	0.523	-0.065	0.007	1.5e-22	PEPD
VAT/ASAT	22	29453193	rs12321	G	C	0.561	0.041	0.007	8.2e-10	C22orf31
VAT/ASAT(Male)	2	61760756	rs13390751	A	C	0.838	0.076	0.013	1.3e-08	XPO1
VAT/ASAT(Male)	2	227100579	2:227100579_TC_T	TC	T	0.343	-0.064	0.01	4.1e-10	LOC646736
VAT/ASAT(Male)	3	12360357	rs527620413	G	GT	0.873	0.098	0.015	1.8e-10	PPARG
VAT/ASAT(Male)	3	156797225	rs56082403	T	C	0.595	-0.07	0.01	3.5e-12	LINC02029
VAT/ASAT(Male)	5	173392398	rs10054063	A	T	0.692	-0.082	0.011	4e-14	CPEB4
VAT/ASAT(Male)	6	19949170	6:19949170_GT_G	GT	G	0.746	0.068	0.012	3.7e-09	ID4
VAT/ASAT(Male)	6	31264582	rs2524137	C	T	0.306	-0.062	0.011	1.2e-08	LINC02571
VAT/ASAT(Male)	6	32485679	rs375009120	C	CCTTTT	0.463	-0.063	0.011	1.5e-08	HLA-DRB5
VAT/ASAT(Male)	6	43760327	rs11967262	C	G	0.511	-0.064	0.01	1.4e-10	VEGFA
VAT/ASAT(Male)	8	25464670	rs73221948	G	T	0.709	0.099	0.011	9.8e-18	CDCA2
VAT/ASAT(Male)	10	122992442	rs11199844	C	T	0.463	0.059	0.01	5.9e-09	FGFR2
VAT/ASAT(Male)	11	32479807	rs11031796	G	A	0.61	0.062	0.01	5.8e-10	WT1-AS
VAT/ASAT(Male)	19	33785832	19:33785832_CA_C	CA	C	0.823	0.085	0.014	7.2e-10	CEBPA
VAT/ASAT(Male)	19	33834096	rs73026242	A	G	0.93	0.117	0.02	1.3e-09	CEBPG
VAT/ASAT(Male)	19	33890838	rs10406327	C	G	0.525	-0.057	0.01	4.3e-09	PEPD
VAT/ASAT(Male)	21	35593827	rs28451064	G	A	0.867	-0.088	0.015	1.1e-09	LINC00310
VAT/ASAT(Female)	2	25082273	rs916485	T	C	0.554	0.059	0.01	6.5e-10	ADCY3
VAT/ASAT(Female)	3	156795468	rs13322435	A	G	0.589	-0.079	0.01	3.3e-16	LINC02029
VAT/ASAT(Female)	6	19947871	rs70987287	T	TTTTTA	0.729	0.064	0.011	8.5e-10	ID4
VAT/ASAT(Female)	6	34177853	rs185139895	G	A	0.957	-0.145	0.024	4.7e-10	MIR6835
VAT/ASAT(Female)	6	127440047	rs577721086	T	C	0.952	-0.177	0.023	1.7e-15	RSPO3
VAT/ASAT(Female)	6	139835329	rs2982521	A	T	0.371	0.075	0.01	4.6e-14	LINC01625
VAT/ASAT(Female)	7	130451984	7:130451984_CTTTA_C	CTTTA	C	0.519	0.057	0.01	2e-09	KLF14
VAT/ASAT(Female)	8	25464670	rs73221948	G	T	0.708	0.109	0.011	1.6e-23	CDCA2
VAT/ASAT(Female)	11	32458807	rs3809060	G	T	0.619	0.057	0.01	5.6e-09	WT1-AS
VAT/ASAT(Female)	12	121319417	rs59757908	T	C	0.995	-0.425	0.076	4.2e-08	SPPL3
VAT/ASAT(Female)	12	124409502	rs7133378	G	A	0.68	0.058	0.01	9.7e-09	DNAH10
VAT/ASAT(Female)	19	33785832	19:33785832_CA_C	CA	C	0.824	0.107	0.014	4.3e-15	CEBPA
VAT/ASAT(Female)	19	33892409	rs889138	C	T	0.547	-0.077	0.01	2e-16	PEPD
VAT/GFAT	2	158412701	rs55920843	T	G	0.989	0.18	0.033	1.9e-08	ACVR1C
VAT/GFAT	2	227133527	rs2396316	A	T	0.36	-0.042	0.007	3.1e-09	LOC646736
VAT/GFAT	3	12390484	rs17036328	T	C	0.877	0.058	0.011	2.4e-08	PPARG
VAT/GFAT	3	49799046	3:49799046_CA_C	CA	C	0.547	-0.042	0.007	8e-09	IP6K1
VAT/GFAT	3	187678619	rs490701	A	C	0.795	-0.052	0.009	8e-09	LINC01991
VAT/GFAT	5	55816888	rs455660	T	C	0.191	0.058	0.009	1.6e-11	LINC01948
VAT/GFAT	5	173356752	rs72812818	G	C	0.702	-0.044	0.008	8.9e-10	CPEB4
VAT/GFAT	6	31236115	rs2853951	C	T	0.407	-0.05	0.007	3.7e-12	HLA-C
VAT/GFAT	6	32340871	rs3117109	C	T	0.877	0.061	0.011	5.8e-09	TSBP1
VAT/GFAT	6	32621590	6:32621590_T_C	T	C	0.651	-0.058	0.008	3e-13	HLA-DQB1
VAT/GFAT	6	34177853	rs185139895	G	A	0.958	-0.116	0.017	1.7e-11	MIR6835
VAT/GFAT	6	43757896	rs998584	C	A	0.517	-0.058	0.007	3.7e-17	VEGFA
VAT/GFAT	6	43810021	rs9472136	C	T	0.604	0.041	0.007	1.9e-08	LINC02537
VAT/GFAT	6	127333964	6:127333964_AG_A	AG	A	0.966	-0.112	0.02	8.9e-09	RSPO3
VAT/GFAT	6	127419737	rs1936789	G	A	0.465	-0.055	0.007	1.3e-15	RSPO3
VAT/GFAT	6	127440047	rs577721086	T	C	0.952	-0.16	0.016	4.6e-23	RSPO3
VAT/GFAT	6	139835329	rs2982521	A	T	0.372	0.056	0.007	4.4e-15	LINC01625
VAT/GFAT	8	25464690	rs11992444	G	T	0.492	-0.06	0.007	7.8e-19	CDCA2
VAT/GFAT	8	25888110	rs10086575	G	A	0.744	-0.045	0.008	2.9e-08	EBF2
VAT/GFAT	11	32479992	rs568011588	A	AT	0.703	0.042	0.008	7.9e-09	WT1-AS
VAT/GFAT	11	64031241	rs35169799	C	T	0.936	-0.084	0.014	1.1e-08	PLCB3
VAT/GFAT	12	26453283	rs718314	A	G	0.756	-0.047	0.008	2e-09	ITPR2
VAT/GFAT	12	124409502	rs7133378	G	A	0.68	0.057	0.007	1.2e-14	DNAH10
VAT/GFAT	12	124503803	12:124503803_CAA_C	CAA	C	0.438	-0.04	0.007	3e-09	ZNF664
VAT/GFAT	14	94844947	rs28929474	C	T	0.982	0.16	0.026	4.8e-10	SERPINA1
VAT/GFAT	19	33785832	19:33785832_CA_C	CA	C	0.824	0.082	0.01	2e-17	CEBPA
VAT/GFAT	19	33890838	rs10406327	C	G	0.523	-0.049	0.007	6e-13	PEPD
VAT/GFAT	19	34001331	rs73041147	A	C	0.929	0.076	0.013	1.2e-08	PEPD
VAT/GFAT	21	35593827	rs28451064	G	A	0.868	-0.059	0.01	4.9e-09	LINC00310
VAT/GFAT	22	29453193	rs12321	G	C	0.561	0.041	0.007	3.7e-09	C22orf31
VAT/GFAT(Male)	5	55794632	rs30351	G	A	0.266	0.069	0.012	3.5e-09	LINC01948
VAT/GFAT(Male)	5	173324971	rs55646464	G	T	0.703	-0.062	0.011	2.4e-08	CPEB4
VAT/GFAT(Male)	6	31325756	rs9266247	G	A	0.477	-0.059	0.01	1.7e-08	HLA-B
VAT/GFAT(Male)	6	32660582	rs2647006	A	C	0.417	-0.063	0.01	8.5e-10	HLA-DQB1
VAT/GFAT(Male)	6	43760327	rs11967262	C	G	0.511	-0.069	0.01	6.4e-12	VEGFA
VAT/GFAT(Male)	6	127435106	rs6916318	A	T	0.469	-0.057	0.01	2.5e-08	RSPO3
VAT/GFAT(Male)	6	127454893	rs72959041	G	A	0.953	-0.147	0.024	4.9e-10	RSPO3
VAT/GFAT(Male)	8	25464670	rs73221948	G	T	0.709	0.08	0.012	3e-12	CDCA2
VAT/GFAT(Male)	17	7185092	rs5418	G	A	0.431	-0.056	0.01	4.6e-08	SLC2A4
VAT/GFAT(Female)	1	162430821	rs9660318	G	C	0.203	0.068	0.012	1.8e-08	UHMK1
VAT/GFAT(Female)	2	116072770	rs11399916	T	TA	0.256	0.06	0.011	3.7e-08	DPP10
VAT/GFAT(Female)	2	165577164	rs10221833	G	C	0.887	0.086	0.015	2.1e-08	COBLL1
VAT/GFAT(Female)	6	32975699	rs9276981	G	C	0.809	-0.064	0.012	4.6e-08	HLA-DOA
VAT/GFAT(Female)	6	34177853	rs185139895	G	A	0.957	-0.151	0.024	4.4e-10	MIR6835
VAT/GFAT(Female)	6	127419737	rs1936789	G	A	0.464	-0.053	0.01	3.7e-08	RSPO3
VAT/GFAT(Female)	6	127440047	rs577721086	T	C	0.952	-0.175	0.023	3.7e-14	RSPO3
VAT/GFAT(Female)	6	139839768	rs151288714	A	AAAAC	0.483	0.072	0.01	1.7e-13	LINC01625
VAT/GFAT(Female)	8	25464690	rs11992444	G	T	0.491	-0.057	0.01	1.9e-09	CDCA2
VAT/GFAT(Female)	12	122820960	12:122820960_TAA_T	TAA	T	0.214	0.068	0.012	1.6e-08	CLIP1
VAT/GFAT(Female)	12	124409502	rs7133378	G	A	0.68	0.08	0.01	1.3e-14	DNAH10
VAT/GFAT(Female)	19	33785832	19:33785832_CA_C	CA	C	0.824	0.099	0.014	4.6e-13	CEBPA
VAT/GFAT(Female)	19	33897478	rs3786901	A	C	0.575	-0.057	0.01	4.9e-09	PEPD
ASAT/GFAT	1	119508412	rs1779445	T	C	0.194	-0.054	0.009	8.5e-10	TBX15
ASAT/GFAT	2	25310860	rs564667	A	T	0.566	0.04	0.007	2.4e-08	EFR3B
ASAT/GFAT	3	49803078	3:49803078_TA_T	TA	T	0.595	-0.043	0.008	3.6e-08	IP6K1
ASAT/GFAT	3	156795525	rs9854955	A	G	0.593	0.063	0.007	1.9e-18	LINC02029
ASAT/GFAT	4	157681274	rs28730491	G	C	0.668	0.047	0.007	3.2e-10	PDGFC
ASAT/GFAT	5	55830865	rs39837	C	T	0.667	0.043	0.007	2.6e-08	LINC01948
ASAT/GFAT	5	55856375	rs3843467	G	T	0.793	-0.091	0.009	4.8e-27	C5orf67
ASAT/GFAT	6	43757896	rs998584	C	A	0.517	-0.049	0.007	1.9e-12	VEGFA
ASAT/GFAT	6	43805362	rs744103	T	A	0.315	-0.041	0.008	5e-08	LINC02537
ASAT/GFAT	6	127397240	rs9375487	T	C	0.624	0.045	0.007	2.8e-10	RSPO3
ASAT/GFAT	8	72475748	rs7843475	C	G	0.737	-0.045	0.008	3.6e-09	EYA1
ASAT/GFAT	12	124409502	rs7133378	G	A	0.68	0.043	0.007	1.1e-08	DNAH10
ASAT/GFAT	14	95219657	rs8006225	G	T	0.817	0.055	0.009	2.6e-09	GSC
ASAT/GFAT	16	53800954	rs1421085	T	C	0.603	-0.064	0.007	3.4e-19	FTO
ASAT/GFAT	16	86424697	rs1552657	G	A	0.549	-0.037	0.007	4.9e-08	LINC00917
ASAT/GFAT	19	18324329	rs2302209	C	T	0.719	-0.047	0.008	2e-09	PDE4C
ASAT/GFAT	19	33846522	rs1423062	A	G	0.567	0.039	0.007	2.9e-08	CEBPG
ASAT/GFAT(Male)	3	156794425	rs4680338	C	G	0.591	0.077	0.01	3.3e-14	LINC02029
ASAT/GFAT(Male)	16	53806453	rs56094641	A	G	0.596	-0.078	0.01	4.1e-14	FTO
ASAT/GFAT(Female)	1	119471908	rs2645290	A	G	0.213	-0.068	0.012	1.8e-08	TBX15
ASAT/GFAT(Female)	5	55830865	rs39837	C	T	0.666	0.061	0.01	9.1e-09	LINC01948
ASAT/GFAT(Female)	5	55860866	rs3936510	G	T	0.801	-0.137	0.012	1.9e-28	C5orf67
ASAT/GFAT(Female)	6	43757896	rs998584	C	A	0.517	-0.079	0.01	5.1e-16	VEGFA
ASAT/GFAT(Female)	6	43805362	rs744103	T	A	0.314	-0.068	0.011	1.3e-10	LINC02537
ASAT/GFAT(Female)	7	130029811	rs10246191	G	A	0.672	0.056	0.01	3.8e-08	CPA1
ASAT/GFAT(Female)	7	130432913	rs553015785	A	AT	0.519	-0.056	0.01	9.4e-09	KLF14
ASAT/GFAT(Female)	11	64018104	rs71468663	A	AC	0.952	-0.129	0.023	3.9e-08	PLCB3
ASAT/GFAT(Female)	12	124409502	rs7133378	G	A	0.68	0.07	0.01	2.8e-11	DNAH10

## Sheet: Supplementary Data 4
Supplementary Data 4 Overlap of 250 lead SNPs in this study with traits relevant to adiposity in GWAS catalog
VAT - visceral adipose tissue, ASAT - abdominal subcutaneous adipose tissue, GFAT - gluteofemoral adipose tissue volumes.
CHR - chromosome, BP - GRCh37 position
06/08/21 GWAS catalog was downloaded and `DISEASE/TRAIT` containing 'body mass', 'BMI',' adipos', 'fat', 'waist', 'hip circ', 'whr' were downloaded
In-sample LD panel from 3,000 randomly selected participants was used to compute LD between traits and R2 > 0.1 was considered to overlap with old hit
exactPheno == adiposity traits that were associated with the listed SNP with P < 5E-08
exactAdiposity == SNP exact match in GWAS catalog; approxAdiposity == LD match, anyAdiposity == either exactAdiposity OR approxAdiposity
whichLDadiposity lists all SNPs in R2 > 0.1 with index SNP
LDphenoGeneral lists general phenotype classes of the GWAS catalog SNPs in whichLDAdiposity
LDphenoSpecific lists specific phenotypes corresponding to the GWAS catalog SNPs in whichLDAdiposity
39 of 250 (16%) loci are novel within this framework
CHR	BP	SNP	exactPheno	exactAdiposity	approxAdiposity	anyAdiposity	whichLDAdiposity	whatLDAdiposity	LDphenoGeneral	LDphenoSpecific	nearestGene
1	9336116	rs72641832	GFATadj	TRUE	FALSE	TRUE			BMI-adjusted waist-hip ratio	Waist-to-hip ratio adjusted for BMI	H6PD
1	11099387	1:11099387_GTGGATGGATGGA_G	VATadj(Male)	FALSE	TRUE	TRUE	rs12711521; rs1884429; rs2791643; rs11581010; rs1205593; rs1010447	0.28; 0.28; 0.26; 0.24; 0.25; 0.21	body mass index; type II diabetes mellitus, body mass index	Body mass index; Body mass index and type 2 diabetes (pairwise)	MASP2
1	11220187	rs12089366	VATadj	FALSE	TRUE	TRUE	rs12711521; rs1884429; rs2791643; rs11581010; rs1205593; rs1010447	0.37; 0.87; 0.89; 0.87; 0.91; 0.73	body mass index; type II diabetes mellitus, body mass index	Body mass index; Body mass index and type 2 diabetes (pairwise)	MTOR
1	116916645	rs749166380	ASATadj(Female)	FALSE	FALSE	FALSE					ATP1A1
1	119471908	rs2645290	ASAT/GFAT(Female)	FALSE	TRUE	TRUE	rs12023657; rs61730011; rs1779427; rs12138046; rs1361907; rs984222; rs984225; rs10923712; rs10802069; rs1106529; rs10923724; rs2765539; rs6428789; rs2645294; rs2361274; rs17023223; rs77261529; rs4556405; rs11579916	0.13; 0.14; 0.2; 0.23; 0.45; 0.42; 0.42; 0.42; 0.42; 0.69; 0.33; 0.61; 0.32; 0.31; 0.38; 0.15; 0.13; 0.1; 0.13	BMI-adjusted waist-hip ratio; BMI-adjusted waist circumference; BMI-adjusted waist circumference, physical activity measurement; waist-hip ratio; body mass index; smoking behavior, BMI-adjusted waist circumference; smoking behavior, BMI-adjusted waist-hip ratio; BMI-adjusted waist-hip ratio, physical activity measurement; BMI-adjusted waist-hip ratio, sex interaction measurement, age at assessment	Waist-to-hip ratio adjusted for BMI; Waist circumference adjusted for body mass index; Waist-to-hip ratio adjusted for BMI (additive genetic model); Waist circumference adjusted for BMI (joint analysis main effects and physical activity interaction); Waist circumference adjusted for BMI in active individuals; Waist-hip ratio; Body mass index; Waist-to-hip ratio adjusted for body mass index; Waist…	TBX15
1	119508412	rs1779445	ASATadj; ASAT/GFAT	FALSE	TRUE	TRUE	rs12023657; rs61730011; rs1779427; rs12138046; rs1361907; rs984222; rs984225; rs10923712; rs10802069; rs1106529; rs10923724; rs2765539; rs6428789; rs2645294; rs2361274; rs17023223; rs77261529; rs4556405; rs11579916	0.12; 0.16; 0.18; 0.27; 0.39; 0.39; 0.39; 0.39; 0.39; 0.64; 0.31; 0.6; 0.32; 0.31; 0.37; 0.14; 0.15; 0.1; 0.16	BMI-adjusted waist-hip ratio; BMI-adjusted waist circumference; BMI-adjusted waist circumference, physical activity measurement; waist-hip ratio; body mass index; smoking behavior, BMI-adjusted waist circumference; smoking behavior, BMI-adjusted waist-hip ratio; BMI-adjusted waist-hip ratio, physical activity measurement; BMI-adjusted waist-hip ratio, sex interaction measurement, age at assessment	Waist-to-hip ratio adjusted for BMI; Waist circumference adjusted for body mass index; Waist-to-hip ratio adjusted for BMI (additive genetic model); Waist circumference adjusted for BMI (joint analysis main effects and physical activity interaction); Waist circumference adjusted for BMI in active individuals; Waist-hip ratio; Body mass index; Waist-to-hip ratio adjusted for body mass index; Waist…	TBX15
1	149906413	rs11205303	GFATadj	TRUE	FALSE	TRUE			BMI-adjusted hip circumference;BMI-adjusted waist circumference, physical activity measurement;BMI-adjusted waist circumference;body fat distribution;body fat percentage	Hip circumference adjusted for BMI;Waist circumference adjusted for body mass index;Waist circumference adjusted for BMI (joint analysis main effects and physical activity interaction);Waist circumference adjusted for BMI in active individuals;Body fat distribution (trunk fat ratio);Body fat distribution (leg fat ratio);Body fat percentage	MTMR11
1	162430821	rs9660318	VAT/GFAT(Female)	FALSE	FALSE	FALSE					UHMK1
1	181161153	rs7550430	GFATadj(Female)	FALSE	FALSE	FALSE					LINC01732
1	201016296	rs3850625	ASATadj	FALSE	FALSE	FALSE					CACNA1S
1	203510048	rs6691427	ASATadj(Female)	TRUE	FALSE	TRUE			BMI-adjusted waist-hip ratio	Waist-to-hip ratio adjusted for BMI	OPTC
1	203516075	rs6685593	ASATadj	TRUE	FALSE	TRUE			hip circumference	Hip circumference variance;Hip circumference	OPTC
1	203518873	rs13303359	VAT/ASAT	FALSE	TRUE	TRUE	rs6691427; rs6685593	0.84; 0.85	BMI-adjusted waist-hip ratio; hip circumference	Waist-to-hip ratio adjusted for BMI; Hip circumference variance; Hip circumference	OPTC
1	204430834	rs56006999	VATadj; VATadj(Female)	FALSE	TRUE	TRUE	rs3747636; rs3827534	0.67; 0.87	waist-hip ratio; BMI-adjusted waist circumference	Waist-hip ratio; Waist circumference adjusted for body mass index	PIK3C2B
1	219673705	rs2820468	GFAT	TRUE	FALSE	TRUE			body fat percentage	Body fat percentage variance;Body fat percentage	LYPLAL1-AS1
1	219730799	rs4846303	GFATadj(Male)	FALSE	TRUE	TRUE	rs12128945; rs2605082; rs12724708; rs6689335; rs2820436; rs2605098; rs2605100; rs2605101; rs748273; rs1563352; rs1563355; rs2605110; rs2791550; rs1531094; rs11118316; rs765751; rs2820468; rs2820464; rs4846565; rs2820444; rs58727484; rs2820446; rs4846567; rs2820443; rs10779364	0.14; 0.11; 0.12; 0.24; 0.62; 0.64; 0.59; 0.63; 0.55; 0.61; 0.62; 0.62; 0.62; 0.61; 0.27; 0.5; 0.73; 0.77; 0.85; 0.87; 0.32; 0.86; 0.86; 0.86; 0.31	BMI-adjusted waist-hip ratio; BMI-adjusted waist circumference; visceral:subcutaneous adipose tissue ratio; body mass index, visceral:subcutaneous adipose tissue ratio; body mass index; BMI-adjusted waist-hip ratio, physical activity measurement; hip circumference; obesity; BMI-adjusted waist-hip ratio, sex interaction measurement; BMI-adjusted waist-hip ratio, sex interaction measurement, age at…	Waist-to-hip ratio adjusted for BMI; Waist circumference adjusted for body mass index; Visceral adipose tissue/subcutaneous adipose tissue ratio; Visceral adipose tissue/subcutaneous adipose tissue ratio adjusted for BMI; Body mass index variance; Body mass index; Waist-to-hip ratio adjusted for body mass index; Waist-to-hip ratio adjusted for BMI (joint analysis for main effect and physical acti…	LYPLAL1-AS1
1	219754012	rs559230165	GFATadj; GFATadj(Female)	FALSE	TRUE	TRUE	rs12128945; rs12724708; rs6689335; rs2820436; rs2605098; rs2605100; rs2605101; rs748273; rs1563352; rs1563355; rs2605110; rs2791550; rs1531094; rs11118316; rs765751; rs2820468; rs2820464; rs4846565; rs2820444; rs58727484; rs2820446; rs4846567; rs2820443; rs10779364	0.12; 0.1; 0.19; 0.5; 0.52; 0.51; 0.5; 0.47; 0.49; 0.5; 0.5; 0.5; 0.5; 0.21; 0.43; 0.64; 0.68; 0.72; 0.97; 0.38; 0.97; 0.97; 0.97; 0.37	BMI-adjusted waist-hip ratio; visceral:subcutaneous adipose tissue ratio; body mass index, visceral:subcutaneous adipose tissue ratio; body mass index; BMI-adjusted waist-hip ratio, physical activity measurement; hip circumference; obesity; BMI-adjusted waist-hip ratio, sex interaction measurement; BMI-adjusted waist-hip ratio, sex interaction measurement, age at assessment; BMI-adjusted hip circ…	Waist-to-hip ratio adjusted for BMI; Visceral adipose tissue/subcutaneous adipose tissue ratio; Visceral adipose tissue/subcutaneous adipose tissue ratio adjusted for BMI; Body mass index variance; Body mass index; Waist-to-hip ratio adjusted for body mass index; Waist-to-hip ratio adjusted for BMI (joint analysis for main effect and physical activity interaction); Waist-to-hip ratio adjusted for…	LYPLAL1-AS1
1	219769374	rs6704389	ASATadj(Male); GFATadj(Male)	FALSE	TRUE	TRUE	rs2605088; rs2265978; rs2605082; rs12724708; rs6689335; rs11118316; rs76926608; rs3897379; rs10779364; rs2378280	0.19; 0.22; 0.25; 0.19; 0.16; 0.15; 0.14; 0.86; 0.22; 0.75	BMI-adjusted waist-hip ratio; BMI-adjusted waist circumference; visceral:subcutaneous adipose tissue ratio; body mass index, visceral:subcutaneous adipose tissue ratio; body mass index; smoking behavior, BMI-adjusted waist circumference	Waist-to-hip ratio adjusted for BMI; Waist circumference adjusted for body mass index; Visceral adipose tissue/subcutaneous adipose tissue ratio; Visceral adipose tissue/subcutaneous adipose tissue ratio adjusted for BMI; Body mass index variance; Body mass index; Waist circumference adjusted for BMI (adjusted for smoking behaviour); Waist circumference adjusted for BMI (joint analysis main effec…	ZC3H11B
1	219788530	rs7538503	ASATadj; ASATadj(Male)	FALSE	TRUE	TRUE	rs6689335; rs2820436; rs2605098; rs2605100; rs2605101; rs748273; rs1563352; rs1563355; rs2605110; rs2791550; rs1531094; rs11118316; rs765751; rs2820468; rs2820464; rs4846565; rs2820444; rs58727484; rs2820446; rs4846567; rs2820443; rs10779364	0.17; 0.46; 0.48; 0.46; 0.46; 0.42; 0.44; 0.45; 0.45; 0.45; 0.44; 0.19; 0.38; 0.55; 0.59; 0.65; 0.88; 0.38; 0.88; 0.88; 0.88; 0.46	visceral:subcutaneous adipose tissue ratio; body mass index, visceral:subcutaneous adipose tissue ratio; body mass index; BMI-adjusted waist-hip ratio, physical activity measurement; hip circumference; obesity; BMI-adjusted waist-hip ratio, sex interaction measurement; BMI-adjusted waist-hip ratio, sex interaction measurement, age at assessment; BMI-adjusted waist-hip ratio; BMI-adjusted hip circ…	Visceral adipose tissue/subcutaneous adipose tissue ratio; Visceral adipose tissue/subcutaneous adipose tissue ratio adjusted for BMI; Body mass index variance; Body mass index; Waist-to-hip ratio adjusted for body mass index; Waist-to-hip ratio adjusted for BMI (joint analysis for main effect and physical activity interaction); Waist-to-hip ratio adjusted for BMI in active individuals; Waist-to-…	ZC3H11B
2	417167	rs62106258	ASAT	TRUE	FALSE	TRUE			body mass index;visceral adipose tissue measurement;waist-hip ratio	Body mass index;Predicted visceral adipose tissue;Waist-hip ratio	LINC01874
2	3648186	rs7588285	GFATadj	FALSE	FALSE	FALSE					COLEC11
2	25082273	rs916485	VAT/ASAT(Female)	FALSE	TRUE	TRUE	rs2044148; rs11892043; rs2082881; rs1529897; rs7586879; rs28836469; rs4077678; rs10200566; rs6545814; rs13035244; rs10203386; rs6737082; rs11676272; rs112215462; rs59086897; rs6752378; rs10182181; rs10182458; rs7569646; rs713586; rs754537; rs28445639; rs56784950; rs6749646; rs80078501; rs12470059; rs13401333	0.16; 0.15; 0.22; 0.88; 0.64; 0.93; 0.93; 0.92; 0.92; 0.92; 0.89; 0.77; 0.75; 0.28; 0.75; 0.75; 0.75; 0.75; 0.5; 0.73; 0.59; 0.19; 0.22; 0.19; 0.1; 0.12; 0.18	BMI-adjusted waist circumference, physical activity measurement; body mass index; BMI-adjusted waist circumference; fat body mass; hip circumference; sex interaction measurement, body mass index, age at assessment; height-adjusted body mass index; body fat percentage; physical activity measurement, body mass index; smoking behavior, body mass index; visceral adipose tissue measurement; waist-hip …	Waist circumference adjusted for body mass index; Waist circumference adjusted for BMI (joint analysis main effects and physical activity interaction); Body mass index; Body fat mass; Trunk fat mass; Hip circumference variance; Hip circumference; BMI at 6 months old; BMI at 8 months old; BMI at 1 year old; BMI at 1.5 years old; BMI at 2 years old; BMI at 3 years old; BMI at 5 years old; Body mass…	ADCY3
2	25156773	rs2384054	VAT/ASAT	FALSE	TRUE	TRUE	rs2044148; rs11892043; rs2082881; rs1529897; rs7586879; rs28836469; rs4077678; rs10200566; rs6545814; rs13035244; rs10203386; rs6737082; rs11676272; rs112215462; rs59086897; rs6752378; rs10182181; rs13313741; rs10182458; rs7569646; rs713586; rs754537; rs28445639; rs56784950; rs6749646; rs7584592; rs12470059; rs1561288; rs13401333	0.14; 0.14; 0.16; 0.68; 0.53; 0.78; 0.79; 0.79; 0.79; 0.8; 0.78; 0.82; 0.96; 0.26; 0.98; 0.98; 0.99; 0.15; 0.98; 0.6; 1; 0.8; 0.27; 0.29; 0.27; 0.13; 0.17; 0.11; 0.26	BMI-adjusted waist circumference, physical activity measurement; body mass index; BMI-adjusted waist circumference; fat body mass; hip circumference; sex interaction measurement, body mass index, age at assessment; height-adjusted body mass index; body fat percentage; physical activity measurement, body mass index; smoking behavior, body mass index; visceral adipose tissue measurement; waist-hip …	Waist circumference adjusted for body mass index; Waist circumference adjusted for BMI (joint analysis main effects and physical activity interaction); Body mass index; Body fat mass; Trunk fat mass; Hip circumference variance; Hip circumference; BMI at 6 months old; BMI at 8 months old; BMI at 1 year old; BMI at 1.5 years old; BMI at 2 years old; BMI at 3 years old; BMI at 5 years old; Body mass…	DNAJC27
2	25310860	rs564667	ASAT/GFAT	FALSE	TRUE	TRUE	rs1529897; rs7586879; rs28836469; rs4077678; rs10200566; rs6545814; rs13035244; rs10203386; rs6737082; rs11676272; rs112215462; rs59086897; rs6752378; rs10182181; rs10182458; rs7569646; rs713586; rs754537; rs28445639; rs56784950; rs114055620; rs6749646; rs12470059; rs1561288; rs13401333; rs752208	0.29; 0.19; 0.31; 0.31; 0.31; 0.31; 0.31; 0.31; 0.31; 0.39; 0.15; 0.4; 0.41; 0.41; 0.41; 0.22; 0.41; 0.41; 0.17; 0.19; 0.12; 0.17; 0.24; 0.3; 0.57; 0.12	body mass index; fat body mass; hip circumference; sex interaction measurement, body mass index, age at assessment; height-adjusted body mass index; BMI-adjusted waist circumference; body fat percentage; physical activity measurement, body mass index; smoking behavior, body mass index; visceral adipose tissue measurement; waist-hip ratio; body fat distribution	Body mass index; Trunk fat mass; Body fat mass; Hip circumference variance; Hip circumference; BMI at 6 months old; BMI at 8 months old; BMI at 1 year old; BMI at 1.5 years old; BMI at 2 years old; BMI at 3 years old; BMI at 5 years old; Body mass index variance; Body mass index x sex x age interaction (4df test); Body mass index (age>50); Body mass index (age <50); Childhood body mass index; Chi…	EFR3B
2	48962291	rs17326656	GFATadj(Female)	TRUE	FALSE	TRUE			BMI-adjusted waist-hip ratio;waist-hip ratio	Waist-to-hip ratio adjusted for BMI;Waist-hip ratio	STON1-GTF2A1L, LHCGR
2	60036763	rs147603433	VAT(Female)	FALSE	TRUE	TRUE	rs61454271	0.11	body mass index	Body mass index	LINC01793
2	61760756	rs13390751	VAT/ASAT(Male)	FALSE	FALSE	FALSE					XPO1
2	116072770	rs11399916	VAT/GFAT(Female)	FALSE	FALSE	FALSE					DPP10
2	121310704	rs35932591	VATadj; VATadj(Male)	FALSE	FALSE	FALSE					LINC01101
2	158412701	rs55920843	VAT/GFAT	TRUE	FALSE	TRUE			BMI-adjusted waist circumference;BMI-adjusted waist-hip ratio;waist-hip ratio	Waist circumference adjusted for body mass index;Waist-to-hip ratio adjusted for BMI (additive genetic model);Waist-to-hip ratio adjusted for BMI;Waist-hip ratio	ACVR1C
2	165528876	rs13389219	GFATadj; GFAT(Female); GFATadj(Female)	TRUE	FALSE	TRUE			waist-hip ratio	Waist-hip ratio	COBLL1
2	165533198	rs386652275	GFATadj(Female)	FALSE	FALSE	FALSE					COBLL1
2	165544573	rs200472737	GFAT	FALSE	TRUE	TRUE	rs78343493; rs10195252; rs75265117; rs1128249; rs13389219; rs6717858; rs12328675; rs6738627; rs7607980; rs12692737; rs12692738; rs6705646; rs7586858; rs11896289; rs3769885; rs355838; rs355911; rs355914; rs409125	0.21; 0.91; 0.21; 0.95; 0.96; 1; 0.21; 0.85; 0.21; 0.82; 0.45; 0.34; 0.1; 0.1; 0.16; 0.32; 0.12; 0.26; 0.26	BMI-adjusted waist-hip ratio; BMI-adjusted waist-hip ratio, physical activity measurement; BMI-adjusted waist-hip ratio, sex interaction measurement; BMI-adjusted waist-hip ratio, sex interaction measurement, age at assessment; BMI-adjusted waist circumference, physical activity measurement; smoking behavior, BMI-adjusted waist-hip ratio; smoking behavior, BMI-adjusted waist circumference; BMI-ad…	Waist-to-hip ratio adjusted for BMI; Waist-to-hip ratio adjusted for BMI in active individuals; Waist-to-hip ratio adjusted for BMI (joint analysis for main effect and physical activity interaction); Waist-to-hip ratio adjusted for BMI x sex interaction; Waist-to-hip ratio adjusted for body mass index; Waist-to-hip ratio adjusted for BMI x sex x age interaction (4df test); Waist circumference adj…	COBLL1
2	165566877	rs3820981	GFATadj	FALSE	TRUE	TRUE	rs10195252; rs1128249; rs13389219; rs6717858; rs6705646; rs7586858; rs11896289; rs3769885; rs355838; rs355914; rs409125; rs2390124	0.11; 0.1; 0.1; 0.12; 0.55; 0.14; 0.14; 0.74; 0.46; 0.41; 0.41; 0.12	BMI-adjusted waist-hip ratio, physical activity measurement; BMI-adjusted waist-hip ratio, sex interaction measurement; BMI-adjusted waist-hip ratio, sex interaction measurement, age at assessment; BMI-adjusted waist-hip ratio; BMI-adjusted waist circumference, physical activity measurement; smoking behavior, BMI-adjusted waist-hip ratio; smoking behavior, BMI-adjusted waist circumference; BMI-ad…	Waist-to-hip ratio adjusted for BMI in active individuals; Waist-to-hip ratio adjusted for BMI (joint analysis for main effect and physical activity interaction); Waist-to-hip ratio adjusted for BMI x sex interaction; Waist-to-hip ratio adjusted for body mass index; Waist-to-hip ratio adjusted for BMI x sex x age interaction (4df test); Waist-to-hip ratio adjusted for BMI; Waist circumference adj…	COBLL1
2	165577164	rs10221833	VAT/GFAT(Female)	FALSE	TRUE	TRUE	rs78343493; rs10195252; rs75265117; rs1128249; rs13389219; rs6717858; rs12328675; rs6738627; rs7607980; rs12692737; rs12692738; rs3769885; rs355911	0.56; 0.11; 0.56; 0.11; 0.11; 0.11; 0.56; 0.13; 0.57; 0.14; 0.27; 0.14; 0.38	BMI-adjusted waist-hip ratio; BMI-adjusted waist-hip ratio, physical activity measurement; BMI-adjusted waist-hip ratio, sex interaction measurement; BMI-adjusted waist-hip ratio, sex interaction measurement, age at assessment; BMI-adjusted waist circumference, physical activity measurement; smoking behavior, BMI-adjusted waist-hip ratio; smoking behavior, BMI-adjusted waist circumference; BMI-ad…	Waist-to-hip ratio adjusted for BMI; Waist-to-hip ratio adjusted for BMI in active individuals; Waist-to-hip ratio adjusted for BMI (joint analysis for main effect and physical activity interaction); Waist-to-hip ratio adjusted for BMI x sex interaction; Waist-to-hip ratio adjusted for body mass index; Waist-to-hip ratio adjusted for BMI x sex x age interaction (4df test); Waist circumference adj…	COBLL1
2	165580775	rs13410987	GFATadj(Female)	FALSE	TRUE	TRUE	rs78343493; rs10195252; rs75265117; rs1128249; rs13389219; rs6717858; rs12328675; rs6738627; rs7607980; rs12692737; rs12692738; rs3769885; rs355911	0.54; 0.1; 0.54; 0.11; 0.11; 0.11; 0.55; 0.13; 0.55; 0.13; 0.26; 0.14; 0.39	BMI-adjusted waist-hip ratio; BMI-adjusted waist-hip ratio, physical activity measurement; BMI-adjusted waist-hip ratio, sex interaction measurement; BMI-adjusted waist-hip ratio, sex interaction measurement, age at assessment; BMI-adjusted waist circumference, physical activity measurement; smoking behavior, BMI-adjusted waist-hip ratio; smoking behavior, BMI-adjusted waist circumference; BMI-ad…	Waist-to-hip ratio adjusted for BMI; Waist-to-hip ratio adjusted for BMI in active individuals; Waist-to-hip ratio adjusted for BMI (joint analysis for main effect and physical activity interaction); Waist-to-hip ratio adjusted for BMI x sex interaction; Waist-to-hip ratio adjusted for body mass index; Waist-to-hip ratio adjusted for BMI x sex x age interaction (4df test); Waist circumference adj…	COBLL1
2	165642448	rs355906	GFAT	FALSE	TRUE	TRUE	rs78343493; rs10195252; rs75265117; rs1128249; rs13389219; rs6717858; rs12328675; rs7607980; rs12692738; rs6705646; rs7586858; rs11896289; rs3769885; rs355838; rs355911; rs355914; rs409125; rs7569506; rs60580992	0.12; 0.12; 0.12; 0.11; 0.11; 0.1; 0.13; 0.13; 0.3; 0.36; 0.15; 0.15; 0.16; 0.45; 0.36; 0.48; 0.47; 0.29; 0.18	BMI-adjusted waist-hip ratio; BMI-adjusted waist-hip ratio, physical activity measurement; BMI-adjusted waist-hip ratio, sex interaction measurement; BMI-adjusted waist-hip ratio, sex interaction measurement, age at assessment; BMI-adjusted waist circumference, physical activity measurement; smoking behavior, BMI-adjusted waist-hip ratio; smoking behavior, BMI-adjusted waist circumference; BMI-ad…	Waist-to-hip ratio adjusted for BMI; Waist-to-hip ratio adjusted for BMI in active individuals; Waist-to-hip ratio adjusted for BMI (joint analysis for main effect and physical activity interaction); Waist-to-hip ratio adjusted for BMI x sex interaction; Waist-to-hip ratio adjusted for body mass index; Waist-to-hip ratio adjusted for BMI x sex x age interaction (4df test); Waist circumference adj…	COBLL1
2	165645349	rs34224594	GFATadj; GFATadj(Female)	FALSE	TRUE	TRUE	rs12692738; rs6705646; rs7586858; rs11896289; rs355838; rs355911; rs355914; rs409125; rs7569506; rs60580992	0.28; 0.28; 0.19; 0.19; 0.35; 0.37; 0.39; 0.39; 0.21; 0.18	smoking behavior, BMI-adjusted waist-hip ratio; BMI-adjusted waist-hip ratio; BMI-adjusted waist circumference; hip circumference; body mass index; waist-hip ratio	Waist-to-hip ratio adjusted for BMI (joint analysis main effects and smoking interaction); Waist-to-hip ratio adjusted for BMI (adjusted for smoking behaviour); Waist-to-hip ratio adjusted for BMI in non-smokers; Waist-to-hip ratio adjusted for body mass index; Waist circumference adjusted for body mass index; Waist-to-hip ratio adjusted for BMI; Hip circumference; Body mass index; Waist-hip ratio	COBLL1
2	178121005	rs13028464	VAT/ASAT	FALSE	FALSE	FALSE					NFE2L2
2	219191256	rs3731861	VATadj	FALSE	TRUE	TRUE	rs1017698	0.76	waist-hip ratio	Waist-hip ratio	PNKD
2	219699999	rs78058190	GFAT; GFATadj; GFATadj(Male)	TRUE	FALSE	TRUE			waist-hip ratio	Waist-hip ratio	PRKAG3
2	226768344	2:226768344_CA_C	GFATadj	FALSE	FALSE	FALSE					NYAP2
2	227047771	rs2943653	GFAT(Male)	FALSE	TRUE	TRUE	rs62189029; rs1522811; rs4072096; rs2176040; rs1024137; rs2943650; rs2972138; rs2943652; rs1515108; rs2943658	0.33; 0.35; 0.54; 0.79; 0.78; 0.78; 0.78; 0.79; 0.72; 0.7	BMI-adjusted waist-hip ratio; body mass index; smoking behavior, body mass index; waist circumference; lean mass-adjusted fat body mass; obesity; body fat percentage; body fat percentage, type II diabetes mellitus; body mass index, high density lipoprotein cholesterol measurement; triglyceride measurement, body mass index; body mass index, fasting blood insulin measurement; triglyceride measureme…	Waist-to-hip ratio adjusted for BMI; Body mass index; BMI (adjusted for smoking behaviour); Body mass index (joint analysis main effects and smoking interaction); BMI in non-smokers; Waist circumference; Leg fat mass (lean adjusted); Adiposity; Body fat percentage; Body fat percentage and type 2 diabetes (pairwise); Body mass index and HDL-C (pairwise); Body mass index and triglycerides (pairwise…	LOC646736
2	227068080	rs2943634	GFATadj; GFATadj(Female)	FALSE	TRUE	TRUE	rs62189029; rs1522811; rs4072096; rs2176040; rs1024137; rs2943650; rs2972138; rs2943652; rs1515108; rs2943658	0.32; 0.34; 0.55; 0.78; 0.75; 0.78; 0.75; 0.77; 0.71; 0.68	BMI-adjusted waist-hip ratio; body mass index; smoking behavior, body mass index; waist circumference; lean mass-adjusted fat body mass; obesity; body fat percentage; body fat percentage, type II diabetes mellitus; body mass index, high density lipoprotein cholesterol measurement; triglyceride measurement, body mass index; body mass index, fasting blood insulin measurement; triglyceride measureme…	Waist-to-hip ratio adjusted for BMI; Body mass index; BMI (adjusted for smoking behaviour); Body mass index (joint analysis main effects and smoking interaction); BMI in non-smokers; Waist circumference; Leg fat mass (lean adjusted); Adiposity; Body fat percentage; Body fat percentage and type 2 diabetes (pairwise); Body mass index and HDL-C (pairwise); Body mass index and triglycerides (pairwise…	LOC646736
2	227099534	rs2943646	ASATadj(Male)	FALSE	TRUE	TRUE	rs62189029; rs1522811; rs4072096; rs2176040; rs1024137; rs2943650; rs2972138; rs2943652; rs1515108; rs2943658	0.26; 0.27; 0.4; 0.99; 0.97; 0.97; 0.97; 0.98; 0.89; 0.86	BMI-adjusted waist-hip ratio; body mass index; smoking behavior, body mass index; waist circumference; lean mass-adjusted fat body mass; obesity; body fat percentage; body fat percentage, type II diabetes mellitus; body mass index, high density lipoprotein cholesterol measurement; triglyceride measurement, body mass index; body mass index, fasting blood insulin measurement; triglyceride measureme…	Waist-to-hip ratio adjusted for BMI; Body mass index; BMI (adjusted for smoking behaviour); Body mass index (joint analysis main effects and smoking interaction); BMI in non-smokers; Waist circumference; Leg fat mass (lean adjusted); Adiposity; Body fat percentage; Body fat percentage and type 2 diabetes (pairwise); Body mass index and HDL-C (pairwise); Body mass index and triglycerides (pairwise…	LOC646736
2	227099854	rs2972147	GFAT	FALSE	TRUE	TRUE	rs62189029; rs1522811; rs4072096; rs2176040; rs1024137; rs2943650; rs2972138; rs2943652; rs1515108; rs2943658	0.26; 0.27; 0.4; 0.98; 0.98; 0.96; 0.97; 0.98; 0.89; 0.87	BMI-adjusted waist-hip ratio; body mass index; smoking behavior, body mass index; waist circumference; lean mass-adjusted fat body mass; obesity; body fat percentage; body fat percentage, type II diabetes mellitus; body mass index, high density lipoprotein cholesterol measurement; triglyceride measurement, body mass index; body mass index, fasting blood insulin measurement; triglyceride measureme…	Waist-to-hip ratio adjusted for BMI; Body mass index; BMI (adjusted for smoking behaviour); Body mass index (joint analysis main effects and smoking interaction); BMI in non-smokers; Waist circumference; Leg fat mass (lean adjusted); Adiposity; Body fat percentage; Body fat percentage and type 2 diabetes (pairwise); Body mass index and HDL-C (pairwise); Body mass index and triglycerides (pairwise…	LOC646736
2	227099975	rs2943647	ASATadj	FALSE	TRUE	TRUE	rs62189029; rs1522811; rs4072096; rs2176040; rs1024137; rs2943650; rs2972138; rs2943652; rs1515108; rs2943658	0.26; 0.27; 0.39; 0.98; 1; 0.94; 0.99; 0.97; 0.88; 0.87	BMI-adjusted waist-hip ratio; body mass index; smoking behavior, body mass index; waist circumference; lean mass-adjusted fat body mass; obesity; body fat percentage; body fat percentage, type II diabetes mellitus; body mass index, high density lipoprotein cholesterol measurement; triglyceride measurement, body mass index; body mass index, fasting blood insulin measurement; triglyceride measureme…	Waist-to-hip ratio adjusted for BMI; Body mass index; BMI (adjusted for smoking behaviour); Body mass index (joint analysis main effects and smoking interaction); BMI in non-smokers; Waist circumference; Leg fat mass (lean adjusted); Adiposity; Body fat percentage; Body fat percentage and type 2 diabetes (pairwise); Body mass index and HDL-C (pairwise); Body mass index and triglycerides (pairwise…	LOC646736
2	227100490	rs2943648	GFATadj(Male)	FALSE	TRUE	TRUE	rs62189029; rs1522811; rs4072096; rs2176040; rs1024137; rs2943650; rs2972138; rs2943652; rs1515108; rs2943658	0.26; 0.27; 0.4; 0.99; 0.98; 0.97; 0.97; 0.98; 0.89; 0.87	BMI-adjusted waist-hip ratio; body mass index; smoking behavior, body mass index; waist circumference; lean mass-adjusted fat body mass; obesity; body fat percentage; body fat percentage, type II diabetes mellitus; body mass index, high density lipoprotein cholesterol measurement; triglyceride measurement, body mass index; body mass index, fasting blood insulin measurement; triglyceride measureme…	Waist-to-hip ratio adjusted for BMI; Body mass index; BMI (adjusted for smoking behaviour); Body mass index (joint analysis main effects and smoking interaction); BMI in non-smokers; Waist circumference; Leg fat mass (lean adjusted); Adiposity; Body fat percentage; Body fat percentage and type 2 diabetes (pairwise); Body mass index and HDL-C (pairwise); Body mass index and triglycerides (pairwise…	LOC646736
2	227100579	2:227100579_TC_T	VAT/ASAT(Male)	FALSE	TRUE	TRUE	rs62189029; rs1522811; rs4072096; rs2176040; rs1024137; rs2943650; rs2972138; rs2943652; rs1515108; rs2943658	0.26; 0.26; 0.37; 0.96; 0.98; 0.92; 0.97; 0.95; 0.86; 0.89	BMI-adjusted waist-hip ratio; body mass index; smoking behavior, body mass index; waist circumference; lean mass-adjusted fat body mass; obesity; body fat percentage; body fat percentage, type II diabetes mellitus; body mass index, high density lipoprotein cholesterol measurement; triglyceride measurement, body mass index; body mass index, fasting blood insulin measurement; triglyceride measureme…	Waist-to-hip ratio adjusted for BMI; Body mass index; BMI (adjusted for smoking behaviour); Body mass index (joint analysis main effects and smoking interaction); BMI in non-smokers; Waist circumference; Leg fat mass (lean adjusted); Adiposity; Body fat percentage; Body fat percentage and type 2 diabetes (pairwise); Body mass index and HDL-C (pairwise); Body mass index and triglycerides (pairwise…	LOC646736
2	227133527	rs2396316	VAT/ASAT; VAT/GFAT	FALSE	TRUE	TRUE	rs62189029; rs1522811; rs4072096; rs2176040; rs1024137; rs2943650; rs2972138; rs2943652; rs1515108; rs2943658	0.23; 0.24; 0.33; 0.86; 0.85; 0.87; 0.86; 0.87; 0.94; 0.97	BMI-adjusted waist-hip ratio; body mass index; smoking behavior, body mass index; waist circumference; lean mass-adjusted fat body mass; obesity; body fat percentage; body fat percentage, type II diabetes mellitus; body mass index, high density lipoprotein cholesterol measurement; triglyceride measurement, body mass index; body mass index, fasting blood insulin measurement; triglyceride measureme…	Waist-to-hip ratio adjusted for BMI; Body mass index; BMI (adjusted for smoking behaviour); Body mass index (joint analysis main effects and smoking interaction); BMI in non-smokers; Waist circumference; Leg fat mass (lean adjusted); Adiposity; Body fat percentage; Body fat percentage and type 2 diabetes (pairwise); Body mass index and HDL-C (pairwise); Body mass index and triglycerides (pairwise…	LOC646736
2	227205783	rs35414396	GFATadj	FALSE	TRUE	TRUE	rs4072096	0.11	body mass index	Body mass index	LOC646736
3	12360357	rs527620413	ASATadj; ASATadj(Male); VAT/ASAT(Male)	FALSE	TRUE	TRUE	rs9878908; rs35080475; rs35958630; rs2972164; rs11712037; rs7649970; rs1801282; rs1899951; rs2881654; rs11716727	0.11; 0.35; 0.35; 0.12; 0.96; 0.9; 0.94; 0.8; 0.8; 0.1	waist-hip ratio; BMI-adjusted waist circumference; BMI-adjusted waist-hip ratio; BMI-adjusted waist-hip ratio, sex interaction measurement, age at assessment; body fat percentage; visceral adipose tissue measurement; waist circumference; body mass index; body fat percentage, type II diabetes mellitus; body mass index, fasting blood insulin measurement; body fat percentage, fasting blood insulin m…	Waist-hip ratio; Waist circumference adjusted for body mass index; Waist-to-hip ratio adjusted for BMI; Waist-to-hip ratio adjusted for BMI x sex x age interaction (4df test); Body fat percentage; Predicted visceral adipose tissue; Waist circumference variance; Waist circumference; Body mass index; Body fat percentage and type 2 diabetes (pairwise); Body mass index and fasting insulin (pairwise);…	PPARG
3	12390484	rs17036328	VAT/ASAT; VAT/GFAT	FALSE	TRUE	TRUE	rs9878908; rs35080475; rs35958630; rs2972164; rs11712037; rs7649970; rs1801282; rs1899951; rs2881654	0.12; 0.34; 0.34; 0.12; 0.92; 1; 0.95; 0.91; 0.91	waist-hip ratio; BMI-adjusted waist circumference; BMI-adjusted waist-hip ratio; BMI-adjusted waist-hip ratio, sex interaction measurement, age at assessment; body fat percentage; visceral adipose tissue measurement; waist circumference; body mass index; body fat percentage, type II diabetes mellitus; body mass index, fasting blood insulin measurement; body fat percentage, fasting blood insulin m…	Waist-hip ratio; Waist circumference adjusted for body mass index; Waist-to-hip ratio adjusted for BMI; Waist-to-hip ratio adjusted for BMI x sex x age interaction (4df test); Body fat percentage; Predicted visceral adipose tissue; Waist circumference variance; Waist circumference; Body mass index; Body fat percentage and type 2 diabetes (pairwise); Body mass index and fasting insulin (pairwise);…	PPARG
3	12396913	rs71304101	GFATadj; GFATadj(Male)	FALSE	TRUE	TRUE	rs9878908; rs35080475; rs35958630; rs2972164; rs11712037; rs7649970; rs1801282; rs1899951; rs2881654; rs11716727	0.12; 0.35; 0.35; 0.13; 0.95; 0.96; 0.99; 0.86; 0.86; 0.1	waist-hip ratio; BMI-adjusted waist circumference; BMI-adjusted waist-hip ratio; BMI-adjusted waist-hip ratio, sex interaction measurement, age at assessment; body fat percentage; visceral adipose tissue measurement; waist circumference; body mass index; body fat percentage, type II diabetes mellitus; body mass index, fasting blood insulin measurement; body fat percentage, fasting blood insulin m…	Waist-hip ratio; Waist circumference adjusted for body mass index; Waist-to-hip ratio adjusted for BMI; Waist-to-hip ratio adjusted for BMI x sex x age interaction (4df test); Body fat percentage; Predicted visceral adipose tissue; Waist circumference variance; Waist circumference; Body mass index; Body fat percentage and type 2 diabetes (pairwise); Body mass index and fasting insulin (pairwise);…	PPARG
3	12493347	rs9855622	GFATadj	FALSE	TRUE	TRUE	rs3103310; rs11716727; rs17819328; rs9872031	0.16; 0.38; 0.16; 0.16	BMI-adjusted waist-hip ratio; BMI-adjusted waist circumference; BMI-adjusted waist-hip ratio, physical activity measurement; BMI-adjusted waist-hip ratio, sex interaction measurement, age at assessment; smoking behavior, BMI-adjusted waist-hip ratio; BMI-adjusted hip circumference; waist-hip ratio	Waist-to-hip ratio adjusted for BMI; Waist circumference adjusted for body mass index; Waist-to-hip ratio adjusted for BMI (joint analysis for main effect and physical activity interaction); Waist-to-hip ratio adjusted for body mass index; Waist-to-hip ratio adjusted for BMI (age >50); Waist-to-hip ratio adjusted for BMI (age <50); Waist-to-hip ratio adjusted for BMI x sex x age interaction (4df …	PPARG
3	38460062	rs6807940	ASATadj(Male)	FALSE	TRUE	TRUE	rs3749387	0.73	body mass index	Body mass index	XYLB
3	38467753	rs7649153	ASATadj	FALSE	TRUE	TRUE	rs3749387	0.54	body mass index	Body mass index	XYLB
3	38541318	rs2300669	GFATadj	FALSE	TRUE	TRUE	rs3749387	0.72	body mass index	Body mass index	EXOG
3	47069275	rs199874557	GFATadj	FALSE	TRUE	TRUE	rs111289888; rs13092573; rs2276853; rs11921117; rs6768221	0.15; 0.29; 0.79; 0.88; 0.88	BMI-adjusted waist-hip ratio; BMI-adjusted waist circumference; waist-hip ratio	Waist-to-hip ratio adjusted for BMI; Waist circumference adjusted for body mass index; Waist-hip ratio; Waist-to-hip ratio adjusted for BMI (additive genetic model)	SETD2
3	47265877	rs55664914	GFATadj(Female)	FALSE	TRUE	TRUE	rs111289888; rs13092573; rs2276853; rs11921117; rs6768221	0.13; 0.26; 0.88; 0.97; 0.97	BMI-adjusted waist-hip ratio; BMI-adjusted waist circumference; waist-hip ratio	Waist-to-hip ratio adjusted for BMI; Waist circumference adjusted for body mass index; Waist-hip ratio; Waist-to-hip ratio adjusted for BMI (additive genetic model)	KIF9
3	49799046	3:49799046_CA_C	VAT; VAT/GFAT	FALSE	TRUE	TRUE	rs73073007; rs146231194; rs11710037; rs2291542; rs3749237; rs62260717; rs1317140; rs2352974; rs9862795; rs9843653; rs2230590; rs62262093; rs7613875; rs2240328; rs1046953	0.13; 0.13; 0.29; 0.62; 0.62; 0.11; 0.61; 0.83; 0.49; 0.51; 0.49; 0.49; 0.44; 0.11; 0.26	BMI-adjusted waist circumference; BMI-adjusted waist-hip ratio; body mass index; waist-hip ratio; body fat percentage; visceral adipose tissue measurement	Waist circumference adjusted for body mass index; Waist-to-hip ratio adjusted for BMI; Body mass index; Waist-hip ratio; Body fat percentage; Predicted visceral adipose tissue	IP6K1
3	49803078	3:49803078_TA_T	ASAT/GFAT	FALSE	TRUE	TRUE	rs11710037; rs2291542; rs3749237; rs1317140; rs2352974; rs9862795; rs9843653; rs2230590; rs62262093; rs7613875; rs2240328; rs1046953; rs1046956; rs13091933	0.27; 0.47; 0.46; 0.45; 0.77; 0.47; 0.49; 0.47; 0.47; 0.39; 0.16; 0.25; 0.12; 0.1	body mass index; waist-hip ratio; body fat percentage; visceral adipose tissue measurement; BMI-adjusted waist-hip ratio; BMI-adjusted waist circumference	Body mass index; Waist-hip ratio; Body fat percentage; Predicted visceral adipose tissue; Waist-to-hip ratio adjusted for BMI; Waist circumference adjusted for body mass index	IP6K1
3	56901687	rs1500714	VATadj(Female)	FALSE	FALSE	FALSE					ARHGEF3
3	129322824	rs1872113	GFATadj(Female)	FALSE	TRUE	TRUE	rs62266958; rs62267569; rs2625973; rs2255703; rs2301573; rs9837325; rs9840468; rs10804591; rs2811434; rs6795831; rs9818312	0.18; 0.11; 0.34; 0.26; 0.35; 0.84; 0.82; 0.95; 0.94; 0.78; 0.17	BMI-adjusted waist-hip ratio; hip circumference; waist-hip ratio; BMI-adjusted waist-hip ratio, physical activity measurement; BMI-adjusted waist-hip ratio, sex interaction measurement; BMI-adjusted waist-hip ratio, sex interaction measurement, age at assessment; smoking behavior, BMI-adjusted waist-hip ratio; BMI-adjusted hip circumference	Waist-to-hip ratio adjusted for BMI (additive genetic model); Waist-to-hip ratio adjusted for BMI; Hip circumference; Waist-hip ratio; Waist-to-hip ratio adjusted for BMI in active individuals; Waist-to-hip ratio adjusted for BMI (joint analysis for main effect and physical activity interaction); Waist-to-hip ratio adjusted for BMI x sex interaction; Waist-to-hip ratio adjusted for BMI x sex x ag…	PLXND1
3	150066540	rs62271373	GFATadj; GFATadj(Female)	TRUE	FALSE	TRUE			BMI-adjusted waist-hip ratio;waist-hip ratio	Waist-to-hip ratio adjusted for BMI;Waist-hip ratio	LINC01214
3	156794425	rs4680338	ASAT/GFAT(Male)	FALSE	TRUE	TRUE	rs73170826; rs56406311; rs17451107; rs10049088; rs1482852; rs900399; rs900400; rs1552193; rs1994125; rs12639276	0.13; 0.87; 0.87; 0.87; 0.98; 0.9; 0.91; 0.15; 0.16; 0.21	BMI-adjusted waist-hip ratio; BMI-adjusted waist circumference; BMI-adjusted waist-hip ratio, physical activity measurement; BMI-adjusted waist circumference, physical activity measurement; smoking behavior, BMI-adjusted waist-hip ratio; smoking behavior, BMI-adjusted waist circumference; waist-hip ratio; BMI-adjusted waist-hip ratio, sex interaction measurement, age at assessment; body fat perce…	Waist-to-hip ratio adjusted for BMI; Waist circumference adjusted for body mass index; Waist circumference adjusted for BMI in non-smokers; Waist-to-hip ratio adjusted for BMI in active individuals; Waist-to-hip ratio adjusted for body mass index; Waist-to-hip ratio adjusted for BMI (joint analysis for main effect and physical activity interaction); Waist-to-hip ratio adjusted for BMI (adjusted f…	LINC02029
3	156795468	rs13322435	ASATadj; VATadj(Female); VAT/ASAT(Female)	FALSE	TRUE	TRUE	rs73170826; rs56406311; rs17451107; rs10049088; rs1482852; rs900399; rs900400; rs1552193; rs1994125; rs12639276	0.13; 0.88; 0.88; 0.88; 0.99; 0.92; 0.92; 0.15; 0.17; 0.21	BMI-adjusted waist-hip ratio; BMI-adjusted waist circumference; BMI-adjusted waist-hip ratio, physical activity measurement; BMI-adjusted waist circumference, physical activity measurement; smoking behavior, BMI-adjusted waist-hip ratio; smoking behavior, BMI-adjusted waist circumference; waist-hip ratio; BMI-adjusted waist-hip ratio, sex interaction measurement, age at assessment; body fat perce…	Waist-to-hip ratio adjusted for BMI; Waist circumference adjusted for body mass index; Waist circumference adjusted for BMI in non-smokers; Waist-to-hip ratio adjusted for BMI in active individuals; Waist-to-hip ratio adjusted for body mass index; Waist-to-hip ratio adjusted for BMI (joint analysis for main effect and physical activity interaction); Waist-to-hip ratio adjusted for BMI (adjusted f…	LINC02029
3	156795525	rs9854955	ASAT/GFAT; ASATadj(Male)	FALSE	TRUE	TRUE	rs73170826; rs56406311; rs17451107; rs10049088; rs1482852; rs900399; rs900400; rs1552193; rs1994125; rs12639276	0.13; 0.89; 0.89; 0.88; 1; 0.92; 0.92; 0.15; 0.17; 0.21	BMI-adjusted waist-hip ratio; BMI-adjusted waist circumference; BMI-adjusted waist-hip ratio, physical activity measurement; BMI-adjusted waist circumference, physical activity measurement; smoking behavior, BMI-adjusted waist-hip ratio; smoking behavior, BMI-adjusted waist circumference; waist-hip ratio; BMI-adjusted waist-hip ratio, sex interaction measurement, age at assessment; body fat perce…	Waist-to-hip ratio adjusted for BMI; Waist circumference adjusted for body mass index; Waist circumference adjusted for BMI in non-smokers; Waist-to-hip ratio adjusted for BMI in active individuals; Waist-to-hip ratio adjusted for body mass index; Waist-to-hip ratio adjusted for BMI (joint analysis for main effect and physical activity interaction); Waist-to-hip ratio adjusted for BMI (adjusted f…	LINC02029
3	156797225	rs56082403	VATadj; VAT/ASAT; VAT/ASAT(Male)	FALSE	TRUE	TRUE	rs73170826; rs56406311; rs17451107; rs10049088; rs1482852; rs900399; rs900400; rs1552193; rs1994125; rs12639276	0.13; 0.88; 0.88; 0.88; 1; 0.92; 0.92; 0.16; 0.17; 0.21	BMI-adjusted waist-hip ratio; BMI-adjusted waist circumference; BMI-adjusted waist-hip ratio, physical activity measurement; BMI-adjusted waist circumference, physical activity measurement; smoking behavior, BMI-adjusted waist-hip ratio; smoking behavior, BMI-adjusted waist circumference; waist-hip ratio; BMI-adjusted waist-hip ratio, sex interaction measurement, age at assessment; body fat perce…	Waist-to-hip ratio adjusted for BMI; Waist circumference adjusted for body mass index; Waist circumference adjusted for BMI in non-smokers; Waist-to-hip ratio adjusted for BMI in active individuals; Waist-to-hip ratio adjusted for body mass index; Waist-to-hip ratio adjusted for BMI (joint analysis for main effect and physical activity interaction); Waist-to-hip ratio adjusted for BMI (adjusted f…	LINC02029
3	187678619	rs490701	VAT/GFAT	FALSE	TRUE	TRUE	rs12629247; rs2679531; rs558577; rs4624549; rs2590440	0.14; 0.14; 0.37; 0.36; 0.92	waist-hip ratio; BMI-adjusted waist circumference; BMI-adjusted waist-hip ratio	Waist-hip ratio; Waist circumference adjusted for body mass index; Waist-to-hip ratio adjusted for BMI	LINC01991
3	196818853	rs13099700	GFATadj	FALSE	FALSE	FALSE					DLG1
4	819323	rs146623665	GFAT(Female)	FALSE	TRUE	TRUE	rs2279183; rs34311866	0.11; 0.17	BMI-adjusted waist-hip ratio	Waist-to-hip ratio adjusted for BMI	CPLX1
4	4990298	rs4450871	GFATadj	TRUE	FALSE	TRUE			BMI-adjusted waist-hip ratio;waist-hip ratio	Waist-to-hip ratio adjusted for BMI;Waist-hip ratio	LOC101928306
4	26108197	rs874040	GFATadj	FALSE	TRUE	TRUE	rs10019888; rs2137234; rs73243890	0.23; 0.24; 0.29	waist-hip ratio; BMI-adjusted waist-hip ratio	Waist-hip ratio; Waist-to-hip ratio adjusted for BMI	SMIM20
4	56432458	rs13142096	GFATadj	FALSE	TRUE	TRUE	rs7663650; rs861029; rs10462028; rs13132420	0.64; 0.11; 0.16; 0.66	BMI-adjusted waist-hip ratio; waist-hip ratio; BMI-adjusted waist-hip ratio, sex interaction measurement, age at assessment; BMI-adjusted waist-hip ratio, sex interaction measurement	Waist-to-hip ratio adjusted for BMI; Waist-hip ratio; Waist-to-hip ratio adjusted for BMI x sex x age interaction (4df test); Waist-to-hip ratio adjusted for BMI x sex interaction	PDCL2
4	89741269	rs3822072	GFATadj	TRUE	FALSE	TRUE			triglyceride measurement, body fat percentage;body fat percentage, high density lipoprotein cholesterol measurement	Body fat percentage and triglycerides (pairwise);Body fat percentage and HDL-C (pairwise)	FAM13A
4	104780790	rs528845403	GFATadj(Male)	FALSE	FALSE	FALSE					TACR3
4	123812187	rs546560809	GFATadj	FALSE	TRUE	TRUE	rs149921263	0.96	BMI-adjusted waist-hip ratio	Waist-to-hip ratio adjusted for BMI	FGF2
4	157681274	rs28730491	ASAT/GFAT	FALSE	TRUE	TRUE	rs11100083	0.67	waist-hip ratio	Waist-hip ratio	PDGFC
4	157734675	rs6822892	GFATadj; GFATadj(Male)	FALSE	TRUE	TRUE	rs11100083	0.64	waist-hip ratio	Waist-hip ratio	PDGFC
5	38810354	rs142369482	GFATadj	FALSE	FALSE	FALSE					OSMR-AS1
5	52777864	rs55744247	ASATadj	FALSE	TRUE	TRUE	rs2637030	0.11	BMI-adjusted waist circumference, physical activity measurement; BMI-adjusted waist circumference	Waist circumference adjusted for BMI in active individuals; Waist circumference adjusted for body mass index; Waist circumference adjusted for BMI (joint analysis main effects and physical activity interaction)	FST
5	55794632	rs30351	VATadj; VATadj(Male); VAT/GFAT(Male)	FALSE	TRUE	TRUE	rs16885581; rs30000; rs459193; rs465983; rs455660; rs157518; rs30353	0.33; 0.99; 0.94; 0.84; 0.6; 0.13; 0.11	BMI-adjusted waist-hip ratio; BMI-adjusted waist circumference; smoking behavior, BMI-adjusted waist-hip ratio; waist-hip ratio; triglyceride measurement, body fat percentage; body fat percentage, fasting blood insulin measurement; body fat percentage, high density lipoprotein cholesterol measurement; waist-hip ratio, high density lipoprotein cholesterol measurement; triglyceride measurement, wai…	Waist-to-hip ratio adjusted for BMI; Waist circumference adjusted for body mass index; Waist-to-hip ratio adjusted for BMI (adjusted for smoking behaviour); Waist-to-hip ratio adjusted for BMI (smoking interaction); Waist-to-hip ratio adjusted for BMI in non-smokers; Waist-to-hip ratio adjusted for BMI (joint analysis main effects and smoking interaction); Waist-to-hip ratio adjusted for body mas…	LINC01948
5	55802127	5:55802127_TCAAGGATTCCTTGACTTAAG_T	VAT	FALSE	TRUE	TRUE	rs30000; rs459193; rs465983; rs455660	0.67; 0.62; 0.52; 0.89	smoking behavior, BMI-adjusted waist-hip ratio; BMI-adjusted waist-hip ratio; waist-hip ratio; triglyceride measurement, body fat percentage; body fat percentage, fasting blood insulin measurement; body fat percentage, high density lipoprotein cholesterol measurement; waist-hip ratio, high density lipoprotein cholesterol measurement; triglyceride measurement, waist-hip ratio; waist-hip ratio, fas…	Waist-to-hip ratio adjusted for BMI (adjusted for smoking behaviour); Waist-to-hip ratio adjusted for BMI (smoking interaction); Waist-to-hip ratio adjusted for BMI in non-smokers; Waist-to-hip ratio adjusted for BMI; Waist-to-hip ratio adjusted for BMI (joint analysis main effects and smoking interaction); Waist-to-hip ratio adjusted for body mass index; Waist-hip ratio; Body fat percentage and …	LINC01948
5	55816888	rs455660	VAT/GFAT	TRUE	FALSE	TRUE			BMI-adjusted waist-hip ratio, physical activity measurement;BMI-adjusted waist-hip ratio;BMI-adjusted waist circumference;waist-hip ratio	Waist-to-hip ratio adjusted for body mass index;Waist-to-hip ratio adjusted for BMI (joint analysis for main effect and physical activity interaction);Waist-to-hip ratio adjusted for BMI in active individuals;Waist-to-hip ratio adjusted for BMI;Waist circumference adjusted for body mass index;Waist-hip ratio	LINC01948
5	55830865	rs39837	ASAT/GFAT; ASAT/GFAT(Female)	FALSE	FALSE	FALSE					LINC01948
5	55841824	rs16885714	GFAT	FALSE	TRUE	TRUE	rs34884999; rs157518; rs30353; rs3843467; rs3936510; rs13173241; rs9686661; rs9687846	0.55; 0.16; 0.16; 0.36; 0.37; 0.36; 0.31; 0.31	BMI-adjusted waist-hip ratio; BMI-adjusted waist circumference; BMI-adjusted waist circumference, physical activity measurement; BMI-adjusted waist-hip ratio, physical activity measurement; BMI-adjusted waist-hip ratio, sex interaction measurement, age at assessment; smoking behavior, BMI-adjusted waist-hip ratio; waist-hip ratio; smoking behavior, BMI-adjusted waist circumference; body fat perce…	Waist-to-hip ratio adjusted for BMI; Waist circumference adjusted for body mass index; Waist circumference adjusted for BMI in active individuals; Waist circumference adjusted for BMI (joint analysis main effects and physical activity interaction); Waist-to-hip ratio adjusted for BMI in active individuals; Waist-to-hip ratio adjusted for BMI x sex x age interaction (4df test); Waist-to-hip ratio …	C5orf67
5	55856375	rs3843467	ASAT/GFAT	TRUE	FALSE	TRUE			BMI-adjusted waist circumference, physical activity measurement	Waist circumference adjusted for body mass index;Waist circumference adjusted for BMI in active individuals;Waist circumference adjusted for BMI (joint analysis main effects and physical activity interaction)	C5orf67
5	55857025	rs11429307	GFATadj; GFATadj(Female)	FALSE	TRUE	TRUE	rs34884999; rs3843467; rs3936510; rs13173241; rs9686661; rs9687846	0.2; 0.89; 0.86; 0.89; 0.86; 0.86	BMI-adjusted waist-hip ratio; BMI-adjusted waist circumference; BMI-adjusted waist circumference, physical activity measurement; BMI-adjusted waist-hip ratio, physical activity measurement; BMI-adjusted waist-hip ratio, sex interaction measurement, age at assessment; smoking behavior, BMI-adjusted waist-hip ratio; waist-hip ratio; smoking behavior, BMI-adjusted waist circumference; body fat perce…	Waist-to-hip ratio adjusted for BMI; Waist circumference adjusted for body mass index; Waist circumference adjusted for BMI in active individuals; Waist circumference adjusted for BMI (joint analysis main effects and physical activity interaction); Waist-to-hip ratio adjusted for BMI in active individuals; Waist-to-hip ratio adjusted for BMI x sex x age interaction (4df test); Waist-to-hip ratio …	C5orf67
5	55860866	rs3936510	ASATadj; ASAT/GFAT(Female)	TRUE	FALSE	TRUE			BMI-adjusted waist-hip ratio, physical activity measurement;BMI-adjusted waist-hip ratio, sex interaction measurement, age at assessment;BMI-adjusted waist circumference, physical activity measurement;smoking behavior, BMI-adjusted waist-hip ratio;BMI-adjusted waist-hip ratio;BMI-adjusted waist circumference;waist-hip ratio	Waist-to-hip ratio adjusted for BMI in active individuals;Waist-to-hip ratio adjusted for BMI x sex x age interaction (4df test);Waist-to-hip ratio adjusted for body mass index;Waist-to-hip ratio adjusted for BMI (joint analysis for main effect and physical activity interaction);Waist circumference adjusted for body mass index;Waist-to-hip ratio adjusted for BMI (adjusted for smoking behaviour);W…	C5orf67
5	55860907	5:55860907_GC_G	VAT/ASAT; ASATadj(Female)	FALSE	TRUE	TRUE	rs34884999; rs3843467; rs3936510; rs13173241; rs9686661; rs9687846	0.21; 0.86; 0.89; 0.86; 0.82; 0.82	BMI-adjusted waist-hip ratio; BMI-adjusted waist circumference; BMI-adjusted waist circumference, physical activity measurement; BMI-adjusted waist-hip ratio, physical activity measurement; BMI-adjusted waist-hip ratio, sex interaction measurement, age at assessment; smoking behavior, BMI-adjusted waist-hip ratio; waist-hip ratio; smoking behavior, BMI-adjusted waist circumference; body fat perce…	Waist-to-hip ratio adjusted for BMI; Waist circumference adjusted for body mass index; Waist circumference adjusted for BMI in active individuals; Waist circumference adjusted for BMI (joint analysis main effects and physical activity interaction); Waist-to-hip ratio adjusted for BMI in active individuals; Waist-to-hip ratio adjusted for BMI x sex x age interaction (4df test); Waist-to-hip ratio …	C5orf67
5	157931500	rs10044492	GFATadj	FALSE	TRUE	TRUE	rs6881640; rs1317415; rs2963469; rs2434264	0.24; 0.7; 0.19; 0.19	BMI-adjusted waist-hip ratio; body fat distribution; body fat percentage; pericardial adipose tissue measurement	Waist-to-hip ratio adjusted for BMI; Body fat distribution (leg fat ratio); Body fat distribution (trunk fat ratio); Body fat percentage; Pericardial fat	LINC02227
5	173307328	rs72810972	VATadj	FALSE	TRUE	TRUE	rs4868329; rs10476086; rs10078719; rs7731717; rs10070064; rs3849724; rs6897617; rs7705502; rs2594867; rs10516107; rs6861681; rs969518; rs10054063; rs7734592	0.16; 0.14; 0.14; 0.78; 0.77; 0.4; 0.99; 0.91; 0.28; 0.91; 0.91; 0.26; 0.83; 0.18	BMI-adjusted waist-hip ratio; BMI-adjusted waist circumference; waist-hip ratio; body mass index; smoking behavior, BMI-adjusted waist-hip ratio; BMI-adjusted waist-hip ratio, sex interaction measurement, age at assessment; smoking behavior, BMI-adjusted waist circumference; systolic blood pressure, waist-hip ratio	Waist-to-hip ratio adjusted for BMI; Waist circumference adjusted for body mass index; Waist-hip ratio; Body mass index; Waist-to-hip ratio adjusted for BMI (adjusted for smoking behaviour); Waist-to-hip ratio adjusted for body mass index; Waist-to-hip ratio adjusted for BMI x sex x age interaction (4df test); Waist circumference adjusted for BMI (adjusted for smoking behaviour); Waist circumfere…	CPEB4
5	173324971	rs55646464	VAT/GFAT(Male)	FALSE	TRUE	TRUE	rs4868329; rs10078719; rs7731717; rs10070064; rs3849724; rs6897617; rs7705502; rs2594867; rs10516107; rs6861681; rs969518; rs10054063; rs7734592	0.14; 0.1; 0.7; 0.69; 0.34; 0.9; 1; 0.3; 1; 0.99; 0.29; 0.91; 0.15	BMI-adjusted waist-hip ratio; BMI-adjusted waist circumference; waist-hip ratio; body mass index; smoking behavior, BMI-adjusted waist-hip ratio; BMI-adjusted waist-hip ratio, sex interaction measurement, age at assessment; smoking behavior, BMI-adjusted waist circumference; systolic blood pressure, waist-hip ratio	Waist-to-hip ratio adjusted for BMI; Waist circumference adjusted for body mass index; Waist-hip ratio; Body mass index; Waist-to-hip ratio adjusted for BMI (adjusted for smoking behaviour); Waist-to-hip ratio adjusted for body mass index; Waist-to-hip ratio adjusted for BMI x sex x age interaction (4df test); Waist circumference adjusted for BMI (adjusted for smoking behaviour); Waist circumfere…	CPEB4
5	173339531	rs112299234	VAT/ASAT	FALSE	TRUE	TRUE	rs4868329; rs10078719; rs7731717; rs10070064; rs3849724; rs6897617; rs7705502; rs2594867; rs10516107; rs6861681; rs969518; rs10054063; rs7734592	0.14; 0.1; 0.7; 0.69; 0.34; 0.9; 0.99; 0.3; 0.99; 0.99; 0.3; 0.91; 0.15	BMI-adjusted waist-hip ratio; BMI-adjusted waist circumference; waist-hip ratio; body mass index; smoking behavior, BMI-adjusted waist-hip ratio; BMI-adjusted waist-hip ratio, sex interaction measurement, age at assessment; smoking behavior, BMI-adjusted waist circumference; systolic blood pressure, waist-hip ratio	Waist-to-hip ratio adjusted for BMI; Waist circumference adjusted for body mass index; Waist-hip ratio; Body mass index; Waist-to-hip ratio adjusted for BMI (adjusted for smoking behaviour); Waist-to-hip ratio adjusted for body mass index; Waist-to-hip ratio adjusted for BMI x sex x age interaction (4df test); Waist circumference adjusted for BMI (adjusted for smoking behaviour); Waist circumfere…	CPEB4
5	173356752	rs72812818	VAT/GFAT	FALSE	TRUE	TRUE	rs4868329; rs10078719; rs7731717; rs10070064; rs3849724; rs6897617; rs7705502; rs2594867; rs10516107; rs6861681; rs969518; rs10054063; rs7734592	0.14; 0.1; 0.7; 0.69; 0.34; 0.9; 0.99; 0.3; 0.99; 0.99; 0.29; 0.91; 0.15	BMI-adjusted waist-hip ratio; BMI-adjusted waist circumference; waist-hip ratio; body mass index; smoking behavior, BMI-adjusted waist-hip ratio; BMI-adjusted waist-hip ratio, sex interaction measurement, age at assessment; smoking behavior, BMI-adjusted waist circumference; systolic blood pressure, waist-hip ratio	Waist-to-hip ratio adjusted for BMI; Waist circumference adjusted for body mass index; Waist-hip ratio; Body mass index; Waist-to-hip ratio adjusted for BMI (adjusted for smoking behaviour); Waist-to-hip ratio adjusted for body mass index; Waist-to-hip ratio adjusted for BMI x sex x age interaction (4df test); Waist circumference adjusted for BMI (adjusted for smoking behaviour); Waist circumfere…	CPEB4
5	173392398	rs10054063	VATadj(Male); VAT/ASAT(Male)	TRUE	FALSE	TRUE			BMI-adjusted waist-hip ratio	Waist-to-hip ratio adjusted for BMI	CPEB4
6	6749789	rs1294437	GFATadj	FALSE	TRUE	TRUE	rs1294448; rs1294404; rs912056; rs912057; rs1294409; rs1294410; rs1294420; rs1294421; rs1294432; rs1294436; rs9504915; rs1294438; rs6938081; rs4959406	0.27; 0.83; 0.87; 0.85; 0.86; 0.88; 0.64; 0.86; 0.64; 0.84; 0.69; 0.99; 0.29; 0.19	BMI-adjusted waist-hip ratio; BMI-adjusted waist-hip ratio, sex interaction measurement, age at assessment; visceral:subcutaneous adipose tissue ratio; body mass index, visceral:subcutaneous adipose tissue ratio; BMI-adjusted waist-hip ratio, physical activity measurement; hip circumference; smoking behavior, BMI-adjusted waist-hip ratio; BMI-adjusted hip circumference; waist-hip ratio; BMI-adjus…	Waist-to-hip ratio adjusted for BMI; Waist-to-hip ratio adjusted for BMI (age >50); Waist-to-hip ratio adjusted for BMI (age <50); Waist-to-hip ratio adjusted for BMI x sex x age interaction (4df test); Visceral adipose tissue/subcutaneous adipose tissue ratio; Visceral adipose tissue/subcutaneous adipose tissue ratio adjusted for BMI; Waist-to-hip ratio adjusted for BMI in active individuals; Wa…	LY86
6	19868603	rs6903044	VAT/ASAT	FALSE	TRUE	TRUE	rs62404182	0.16	BMI-adjusted waist circumference	Waist circumference adjusted for body mass index	ID4
6	19947871	rs70987287	VAT/ASAT; VAT/ASAT(Female)	FALSE	FALSE	FALSE					ID4
6	19949170	6:19949170_GT_G	VAT/ASAT(Male)	FALSE	FALSE	FALSE					ID4
6	26207175	rs9379833	GFAT	FALSE	TRUE	TRUE	rs2183947; rs1059490; rs62396185; rs806794; rs9358912; rs9358913; rs7773004; rs4412193; rs12210905	0.41; 0.13; 0.97; 0.88; 0.96; 0.85; 0.24; 0.44; 0.11	body mass index; BMI-adjusted waist circumference; body fat percentage; BMI-adjusted waist circumference, physical activity measurement; BMI-adjusted hip circumference; waist circumference; hip circumference; visceral adipose tissue measurement; body fat distribution; smoking behavior, BMI-adjusted waist circumference	Body mass index; Waist circumference adjusted for body mass index; Body fat percentage; Waist circumference adjusted for BMI (joint analysis main effects and physical activity interaction); Waist circumference adjusted for BMI in active individuals; Hip circumference adjusted for BMI; Waist circumference; Hip circumference; Predicted visceral adipose tissue; Body fat distribution (trunk fat ratio…	H4C5
6	31236115	rs2853951	VAT/ASAT; VAT/GFAT	FALSE	TRUE	TRUE	rs3094222; rs1049281; rs2894204; rs7741091; rs2844531; rs3094013; rs3093988; rs605203; rs589428; rs3130320; rs2894254; rs3129950; rs7759742; rs7194; rs9378213; rs5020946	0.2; 0.76; 0.72; 0.11; 0.23; 0.23; 0.14; 0.2; 0.2; 0.15; 0.15; 0.15; 0.11; 0.12; 0.1; 0.11	waist-hip ratio, high density lipoprotein cholesterol measurement; smoking behavior, BMI-adjusted waist-hip ratio; BMI-adjusted waist-hip ratio; waist-hip ratio; BMI-adjusted hip circumference; BMI-adjusted waist-hip ratio, physical activity measurement; BMI-adjusted waist-hip ratio, sex interaction measurement, age at assessment	Waist-hip ratio and HDL-C (pairwise); Waist-to-hip ratio adjusted for BMI (joint analysis main effects and smoking interaction); Waist-to-hip ratio adjusted for BMI (adjusted for smoking behaviour); Waist-to-hip ratio adjusted for BMI in non-smokers; Waist-hip ratio; Hip circumference adjusted for BMI; Waist-to-hip ratio adjusted for BMI; Waist-to-hip ratio adjusted for BMI in active individuals;…	HLA-C
6	31264582	rs2524137	VAT/ASAT(Male)	FALSE	TRUE	TRUE	rs34158769; rs13198716; rs34817112; rs3094222; rs1049281; rs2894204; rs7741091; rs2844531; rs3094013; rs3093988; rs605203; rs589428; rs1062070; rs3130320; rs2894254; rs3129950; rs7759742; rs7194	0.12; 0.15; 0.12; 0.33; 0.8; 0.76; 0.12; 0.38; 0.37; 0.22; 0.36; 0.36; 0.11; 0.23; 0.25; 0.25; 0.15; 0.19	hip circumference; waist circumference; body mass index; waist-hip ratio, high density lipoprotein cholesterol measurement; smoking behavior, BMI-adjusted waist-hip ratio; BMI-adjusted waist-hip ratio; waist-hip ratio; BMI-adjusted hip circumference; BMI-adjusted waist-hip ratio, physical activity measurement; BMI-adjusted waist-hip ratio, sex interaction measurement, age at assessment	Hip circumference variance; Hip circumference; Waist circumference variance; Body mass index variance; Body mass index; Waist-hip ratio and HDL-C (pairwise); Waist-to-hip ratio adjusted for BMI (joint analysis main effects and smoking interaction); Waist-to-hip ratio adjusted for BMI (adjusted for smoking behaviour); Waist-to-hip ratio adjusted for BMI in non-smokers; Waist-hip ratio; Hip circumf…	LINC02571
6	31311376	rs9265830	GFAT	FALSE	TRUE	TRUE	rs34158769; rs13198716; rs34817112; rs3094222; rs1049281; rs2894204; rs2844531; rs3094013; rs3093988; rs605203; rs589428; rs3130320; rs2894254; rs3129950; rs7759742; rs7194	0.1; 0.13; 0.11; 0.28; 0.58; 0.55; 0.35; 0.34; 0.19; 0.31; 0.31; 0.21; 0.22; 0.22; 0.13; 0.17	hip circumference; waist circumference; body mass index; waist-hip ratio, high density lipoprotein cholesterol measurement; smoking behavior, BMI-adjusted waist-hip ratio; BMI-adjusted waist-hip ratio; waist-hip ratio; BMI-adjusted waist-hip ratio, physical activity measurement; BMI-adjusted waist-hip ratio, sex interaction measurement, age at assessment	Hip circumference variance; Hip circumference; Waist circumference variance; Body mass index variance; Body mass index; Waist-hip ratio and HDL-C (pairwise); Waist-to-hip ratio adjusted for BMI (joint analysis main effects and smoking interaction); Waist-to-hip ratio adjusted for BMI (adjusted for smoking behaviour); Waist-to-hip ratio adjusted for BMI in non-smokers; Waist-hip ratio; Waist-to-hi…	HLA-B
6	31325115	rs9266218	VATadj	FALSE	TRUE	TRUE	rs13198716; rs3094222; rs1049281; rs2894204; rs2844531; rs3094013; rs3093988; rs605203; rs589428; rs3130320; rs2894254; rs3129950; rs7759742; rs7194	0.11; 0.3; 0.54; 0.52; 0.27; 0.26; 0.12; 0.3; 0.3; 0.16; 0.19; 0.19; 0.14; 0.2	waist circumference; waist-hip ratio, high density lipoprotein cholesterol measurement; smoking behavior, BMI-adjusted waist-hip ratio; BMI-adjusted waist-hip ratio; waist-hip ratio; BMI-adjusted waist-hip ratio, physical activity measurement; BMI-adjusted waist-hip ratio, sex interaction measurement, age at assessment	Waist circumference variance; Waist-hip ratio and HDL-C (pairwise); Waist-to-hip ratio adjusted for BMI (joint analysis main effects and smoking interaction); Waist-to-hip ratio adjusted for BMI (adjusted for smoking behaviour); Waist-to-hip ratio adjusted for BMI in non-smokers; Waist-hip ratio; Waist-to-hip ratio adjusted for BMI; Waist-to-hip ratio adjusted for BMI in active individuals; Waist…	HLA-B
6	31325756	rs9266247	VAT/GFAT(Male)	FALSE	TRUE	TRUE	rs3094222; rs1049281; rs2894204; rs2844531; rs3094013; rs605203; rs589428; rs2894254; rs3129950; rs7194	0.2; 0.32; 0.31; 0.18; 0.17; 0.18; 0.18; 0.12; 0.12; 0.13	waist-hip ratio, high density lipoprotein cholesterol measurement; smoking behavior, BMI-adjusted waist-hip ratio; BMI-adjusted waist-hip ratio; waist-hip ratio; BMI-adjusted waist-hip ratio, physical activity measurement	Waist-hip ratio and HDL-C (pairwise); Waist-to-hip ratio adjusted for BMI (joint analysis main effects and smoking interaction); Waist-to-hip ratio adjusted for BMI (adjusted for smoking behaviour); Waist-to-hip ratio adjusted for BMI in non-smokers; Waist-hip ratio; Waist-to-hip ratio adjusted for BMI; Waist-to-hip ratio adjusted for BMI in active individuals; Waist-to-hip ratio adjusted for bod…	HLA-B
6	31346805	rs9266627	VATadj(Female)	FALSE	TRUE	TRUE	rs2894204	0.11	waist-hip ratio	Waist-hip ratio	MICA-AS1
6	31454887	rs17193640	VAT/ASAT	FALSE	TRUE	TRUE	rs3094222; rs2844531; rs3094013; rs2894254; rs3129950	0.14; 0.25; 0.28; 0.17; 0.18	waist-hip ratio, high density lipoprotein cholesterol measurement; BMI-adjusted waist-hip ratio; BMI-adjusted waist-hip ratio, physical activity measurement	Waist-hip ratio and HDL-C (pairwise); Waist-to-hip ratio adjusted for BMI; Waist-to-hip ratio adjusted for BMI in active individuals; Waist-to-hip ratio adjusted for body mass index; Waist-to-hip ratio adjusted for BMI (joint analysis for main effect and physical activity interaction)	MICB-DT
6	32340871	rs3117109	VAT/GFAT	FALSE	TRUE	TRUE	rs6940007; rs34158769; rs13198716; rs34817112; rs3094222; rs1049281; rs2894204; rs2523625; rs2844531; rs3094013; rs3093988; rs3130048; rs605203; rs589428; rs1062070; rs3132947; rs3130320; rs2894254; rs3129950; rs7759742; rs7194; rs9378213; rs5020946; rs615672	0.13; 0.17; 0.22; 0.17; 0.53; 0.18; 0.17; 0.16; 0.62; 0.63; 0.47; 0.29; 0.22; 0.22; 0.5; 0.42; 0.22; 0.99; 0.99; 0.15; 0.21; 0.11; 0.11; 0.25	BMI-adjusted waist circumference; hip circumference; waist circumference; body mass index; waist-hip ratio, high density lipoprotein cholesterol measurement; smoking behavior, BMI-adjusted waist-hip ratio; BMI-adjusted waist-hip ratio; waist-hip ratio; body fat percentage; BMI-adjusted waist-hip ratio, physical activity measurement; BMI-adjusted waist-hip ratio, sex interaction measurement, age a…	Waist circumference adjusted for body mass index; Hip circumference variance; Hip circumference; Waist circumference variance; Body mass index variance; Body mass index; Waist-hip ratio and HDL-C (pairwise); Waist-to-hip ratio adjusted for BMI (joint analysis main effects and smoking interaction); Waist-to-hip ratio adjusted for BMI (adjusted for smoking behaviour); Waist-to-hip ratio adjusted fo…	TSBP1
6	32468804	rs113602321	VATadj(Male)	FALSE	TRUE	TRUE	rs1049281; rs2894204; rs34241101; rs4424066; rs7759742; rs7194; rs9378213; rs5020946; rs615672	0.1; 0.1; 0.12; 0.2; 0.41; 0.32; 0.7; 0.7; 0.17	smoking behavior, BMI-adjusted waist-hip ratio; BMI-adjusted waist-hip ratio; waist-hip ratio; body mass index; BMI-adjusted waist-hip ratio, sex interaction measurement, age at assessment; BMI-adjusted waist-hip ratio, physical activity measurement; BMI-adjusted waist circumference, physical activity measurement	Waist-to-hip ratio adjusted for BMI (joint analysis main effects and smoking interaction); Waist-to-hip ratio adjusted for BMI (adjusted for smoking behaviour); Waist-to-hip ratio adjusted for BMI in non-smokers; Waist-hip ratio; Body mass index; Waist-to-hip ratio adjusted for BMI; Waist-to-hip ratio adjusted for BMI x sex x age interaction (4df test); Waist-to-hip ratio adjusted for body mass i…	HLA-DRB5
6	32479878	rs76072243	VATadj; VAT/ASAT	FALSE	TRUE	TRUE	rs1049281; rs2894204; rs3130320; rs2894254; rs4424066; rs3129950; rs7759742; rs7194; rs9378213; rs5020946; rs615672	0.13; 0.13; 0.16; 0.11; 0.37; 0.11; 0.54; 0.45; 0.87; 0.87; 0.25	smoking behavior, BMI-adjusted waist-hip ratio; BMI-adjusted waist-hip ratio; waist-hip ratio; BMI-adjusted waist-hip ratio, physical activity measurement; BMI-adjusted waist-hip ratio, sex interaction measurement, age at assessment; BMI-adjusted waist circumference, physical activity measurement	Waist-to-hip ratio adjusted for BMI (joint analysis main effects and smoking interaction); Waist-to-hip ratio adjusted for BMI (adjusted for smoking behaviour); Waist-to-hip ratio adjusted for BMI in non-smokers; Waist-hip ratio; Waist-to-hip ratio adjusted for BMI in active individuals; Waist-to-hip ratio adjusted for body mass index; Waist-to-hip ratio adjusted for BMI (joint analysis for main …	HLA-DRB5
6	32485679	rs375009120	VAT/ASAT(Male)	FALSE	TRUE	TRUE	rs1049281; rs2894204; rs605203; rs589428; rs3130320; rs2894254; rs4424066; rs3129950; rs7759742; rs7194; rs9378213; rs5020946; rs615672	0.13; 0.13; 0.15; 0.15; 0.27; 0.14; 0.33; 0.14; 0.29; 0.49; 0.49; 0.5; 0.16	smoking behavior, BMI-adjusted waist-hip ratio; BMI-adjusted waist-hip ratio; waist-hip ratio; BMI-adjusted waist-hip ratio, physical activity measurement; BMI-adjusted waist-hip ratio, sex interaction measurement, age at assessment; BMI-adjusted waist circumference, physical activity measurement	Waist-to-hip ratio adjusted for BMI (joint analysis main effects and smoking interaction); Waist-to-hip ratio adjusted for BMI (adjusted for smoking behaviour); Waist-to-hip ratio adjusted for BMI in non-smokers; Waist-hip ratio; Waist-to-hip ratio adjusted for BMI; Waist-to-hip ratio adjusted for BMI in active individuals; Waist-to-hip ratio adjusted for body mass index; Waist-to-hip ratio adjus…	HLA-DRB5
6	32509842	rs115250958	GFAT; VATadj	FALSE	TRUE	TRUE	rs34158769; rs13198716; rs34817112; rs3094222; rs1049281; rs2844531; rs3094013; rs3093988; rs3130048; rs605203; rs589428; rs1062070; rs3132947; rs3130320; rs2894254; rs3129950; rs7194; rs615672	0.11; 0.13; 0.1; 0.35; 0.1; 0.43; 0.43; 0.31; 0.15; 0.11; 0.11; 0.31; 0.26; 0.12; 0.8; 0.79; 0.13; 0.16	hip circumference; waist circumference; body mass index; waist-hip ratio, high density lipoprotein cholesterol measurement; smoking behavior, BMI-adjusted waist-hip ratio; BMI-adjusted waist-hip ratio; BMI-adjusted waist-hip ratio, physical activity measurement; waist-hip ratio; BMI-adjusted waist circumference, physical activity measurement	Hip circumference variance; Hip circumference; Waist circumference variance; Body mass index variance; Body mass index; Waist-hip ratio and HDL-C (pairwise); Waist-to-hip ratio adjusted for BMI (joint analysis main effects and smoking interaction); Waist-to-hip ratio adjusted for BMI (adjusted for smoking behaviour); Waist-to-hip ratio adjusted for BMI in non-smokers; Waist-to-hip ratio adjusted …	HLA-DRB5
6	32621590	6:32621590_T_C	VAT/GFAT; VATadj(Female)	FALSE	TRUE	TRUE	rs3130320; rs4424066; rs7759742; rs7194; rs9378213; rs5020946	0.13; 0.2; 0.23; 0.27; 0.35; 0.36	BMI-adjusted waist-hip ratio, physical activity measurement; BMI-adjusted waist-hip ratio; BMI-adjusted waist-hip ratio, sex interaction measurement, age at assessment; smoking behavior, BMI-adjusted waist-hip ratio	Waist-to-hip ratio adjusted for BMI in active individuals; Waist-to-hip ratio adjusted for body mass index; Waist-to-hip ratio adjusted for BMI (joint analysis for main effect and physical activity interaction); Waist-to-hip ratio adjusted for BMI; Waist-to-hip ratio adjusted for BMI x sex x age interaction (4df test); Waist-to-hip ratio adjusted for BMI (joint analysis main effects and smoking i…	HLA-DQB1
6	32625967	rs2858856	VATadj	FALSE	TRUE	TRUE	rs3130320; rs4424066; rs7194	0.2; 0.11; 0.15	BMI-adjusted waist-hip ratio, physical activity measurement; BMI-adjusted waist-hip ratio	Waist-to-hip ratio adjusted for BMI in active individuals; Waist-to-hip ratio adjusted for body mass index; Waist-to-hip ratio adjusted for BMI (joint analysis for main effect and physical activity interaction); Waist-to-hip ratio adjusted for BMI	HLA-DQB1
6	32660582	rs2647006	VAT/GFAT(Male)	FALSE	TRUE	TRUE	rs3094222; rs1049281; rs2894204; rs2844531; rs3094013; rs605203; rs589428; rs3130320; rs2894254; rs4424066; rs3129950; rs7759742; rs7194; rs9378213; rs5020946	0.11; 0.14; 0.13; 0.11; 0.12; 0.15; 0.15; 0.29; 0.19; 0.3; 0.19; 0.54; 0.49; 0.54; 0.55	waist-hip ratio, high density lipoprotein cholesterol measurement; smoking behavior, BMI-adjusted waist-hip ratio; BMI-adjusted waist-hip ratio; waist-hip ratio; BMI-adjusted waist-hip ratio, physical activity measurement; BMI-adjusted waist-hip ratio, sex interaction measurement, age at assessment	Waist-hip ratio and HDL-C (pairwise); Waist-to-hip ratio adjusted for BMI (joint analysis main effects and smoking interaction); Waist-to-hip ratio adjusted for BMI (adjusted for smoking behaviour); Waist-to-hip ratio adjusted for BMI in non-smokers; Waist-hip ratio; Waist-to-hip ratio adjusted for BMI; Waist-to-hip ratio adjusted for BMI in active individuals; Waist-to-hip ratio adjusted for bod…	HLA-DQB1
6	32900378	6:32900378_CCT_C	VAT/ASAT	FALSE	TRUE	TRUE	rs3094222; rs2844531; rs3094013; rs3093988; rs1062070; rs3132947; rs2894254; rs3129950	0.18; 0.22; 0.23; 0.15; 0.15; 0.12; 0.38; 0.38	waist-hip ratio, high density lipoprotein cholesterol measurement; BMI-adjusted waist-hip ratio; BMI-adjusted waist-hip ratio, physical activity measurement; waist-hip ratio; waist circumference; body mass index; hip circumference	Waist-hip ratio and HDL-C (pairwise); Waist-to-hip ratio adjusted for BMI; Waist-to-hip ratio adjusted for BMI in active individuals; Waist-to-hip ratio adjusted for body mass index; Waist-to-hip ratio adjusted for BMI (joint analysis for main effect and physical activity interaction); Waist-hip ratio; Waist circumference variance; Waist circumference; Body mass index variance; Body mass index; H…	HLA-DMB
6	32936748	6:32936748_TG_T	GFATadj	FALSE	TRUE	TRUE	rs3094222; rs2844531; rs3094013; rs3093988; rs1062070; rs3132947; rs2894254; rs3129950	0.17; 0.2; 0.2; 0.16; 0.15; 0.12; 0.3; 0.3	waist-hip ratio, high density lipoprotein cholesterol measurement; BMI-adjusted waist-hip ratio; BMI-adjusted waist-hip ratio, physical activity measurement; waist-hip ratio; waist circumference; body mass index; hip circumference	Waist-hip ratio and HDL-C (pairwise); Waist-to-hip ratio adjusted for BMI; Waist-to-hip ratio adjusted for BMI in active individuals; Waist-to-hip ratio adjusted for body mass index; Waist-to-hip ratio adjusted for BMI (joint analysis for main effect and physical activity interaction); Waist-hip ratio; Waist circumference variance; Waist circumference; Body mass index variance; Body mass index; H…	BRD2
6	32975699	rs9276981	VAT/GFAT(Female)	FALSE	FALSE	FALSE					HLA-DOA
6	34177853	rs185139895	VATadj; VAT/ASAT; VAT/GFAT; VAT/ASAT(Female); VAT/GFAT(Female)	FALSE	TRUE	TRUE	rs72888817; rs138196264; rs144100226; rs9461964; rs12214804; rs9689096; rs114760566; rs78114378; rs1759645; rs1776897; rs2780226; rs41269028; rs564051400; rs147499178; rs183400320; rs146874451	0.15; 0.19; 0.9; 0.16; 0.37; 0.58; 0.96; 0.88; 0.2; 0.37; 0.37; 0.88; 0.11; 0.28; 0.11; 0.22	BMI-adjusted waist-hip ratio; BMI-adjusted waist circumference; waist-hip ratio; waist circumference; BMI-adjusted waist circumference, physical activity measurement; BMI-adjusted hip circumference; smoking behavior, BMI-adjusted waist circumference; body mass index	Waist-to-hip ratio adjusted for BMI; Waist circumference adjusted for body mass index; Waist-hip ratio; Waist circumference; Waist circumference adjusted for BMI (joint analysis main effects and physical activity interaction); Waist circumference adjusted for BMI in active individuals; Hip circumference adjusted for BMI; Waist circumference adjusted for BMI in non-smokers; Waist circumference adj…	MIR6835
6	34203893	rs115177000	GFATadj(Female)	FALSE	TRUE	TRUE	rs72888817; rs138196264; rs144100226; rs9461964; rs12214804; rs9689096; rs114760566; rs78114378; rs1759645; rs1776897; rs2780226; rs41269028; rs147499178; rs146874451	0.13; 0.17; 0.9; 0.16; 0.4; 0.61; 1; 0.95; 0.21; 0.39; 0.39; 0.95; 0.29; 0.23	BMI-adjusted waist-hip ratio; BMI-adjusted waist circumference; waist-hip ratio; waist circumference; BMI-adjusted waist circumference, physical activity measurement; BMI-adjusted hip circumference; smoking behavior, BMI-adjusted waist circumference; body mass index	Waist-to-hip ratio adjusted for BMI; Waist circumference adjusted for body mass index; Waist-hip ratio; Waist circumference; Waist circumference adjusted for BMI (joint analysis main effects and physical activity interaction); Waist circumference adjusted for BMI in active individuals; Hip circumference adjusted for BMI; Waist circumference adjusted for BMI in non-smokers; Waist circumference adj…	MIR6835
6	34211341	rs35381162	GFAT	FALSE	TRUE	TRUE	rs7770957; rs6913361; rs12214804; rs10947487; rs1759645; rs1776897; rs2780226; rs9469761; rs9469762	0.41; 0.17; 0.38; 0.66; 0.23; 0.39; 0.39; 0.3; 0.87	BMI-adjusted waist circumference; body mass index; BMI-adjusted waist-hip ratio; waist-hip ratio; BMI-adjusted waist circumference, physical activity measurement; BMI-adjusted hip circumference; smoking behavior, BMI-adjusted waist circumference; hip circumference; body fat distribution	Waist circumference adjusted for body mass index; Body mass index; Waist-to-hip ratio adjusted for BMI; Waist-hip ratio; Waist circumference adjusted for BMI (joint analysis main effects and physical activity interaction); Waist circumference adjusted for BMI in active individuals; Hip circumference adjusted for BMI; Waist circumference adjusted for BMI in non-smokers; Waist circumference adjuste…	HMGA1
6	34234953	rs199679345	GFATadj; GFATadj(Male)	FALSE	TRUE	TRUE	rs72888817; rs138196264; rs144100226; rs9461964; rs12214804; rs9689096; rs114760566; rs78114378; rs1759645; rs1776897; rs2780226; rs41269028; rs147499178; rs146874451	0.12; 0.15; 0.94; 0.17; 0.43; 0.66; 0.93; 0.98; 0.22; 0.43; 0.42; 0.98; 0.27; 0.21	BMI-adjusted waist-hip ratio; BMI-adjusted waist circumference; waist-hip ratio; waist circumference; BMI-adjusted waist circumference, physical activity measurement; BMI-adjusted hip circumference; smoking behavior, BMI-adjusted waist circumference; body mass index	Waist-to-hip ratio adjusted for BMI; Waist circumference adjusted for body mass index; Waist-hip ratio; Waist circumference; Waist circumference adjusted for BMI (joint analysis main effects and physical activity interaction); Waist circumference adjusted for BMI in active individuals; Hip circumference adjusted for BMI; Waist circumference adjusted for BMI in non-smokers; Waist circumference adj…	SMIM29
6	34746957	rs529311472	GFAT	FALSE	TRUE	TRUE	rs7757419; rs73405691; rs205262; rs11754773; rs2744968; rs2492863; rs2814998; rs2744948; rs6932930; rs9366863; rs4472337; rs2395607; rs9469899; rs11755393; rs16894959; rs9469913; rs6457796; rs11755266; rs732594; rs36018387	0.12; 0.18; 0.94; 0.26; 0.27; 0.41; 0.27; 0.27; 0.28; 0.74; 0.49; 0.52; 0.66; 0.72; 0.44; 0.51; 0.98; 0.17; 0.15; 0.12	physical activity measurement, body mass index; body mass index; smoking behavior, body mass index; BMI-adjusted waist circumference; body fat distribution; BMI-adjusted waist-hip ratio; waist-hip ratio; waist circumference; visceral adipose tissue measurement; BMI-adjusted hip circumference; hip circumference	Body mass index; Body mass index (joint analysis main effects and physical activity interaction); Body mass index in physically active individuals; BMI (adjusted for smoking behaviour); BMI in non-smokers; Body mass index (joint analysis main effects and smoking interaction); Waist circumference adjusted for body mass index; Body fat distribution (leg fat ratio); Body fat distribution (trunk fat …	SNRPC
6	35504030	rs141958096	GFAT	FALSE	TRUE	TRUE	rs7770957; rs10947487; rs9469762; rs41270066	0.21; 0.14; 0.15; 0.31	BMI-adjusted waist circumference; body mass index; body fat distribution	Waist circumference adjusted for body mass index; Body mass index; Body fat distribution (trunk fat ratio); Body fat distribution (leg fat ratio)	TULP1
6	43757082	rs4711750	GFAT; GFAT(Female)	FALSE	TRUE	TRUE	rs3025020; rs998584; rs6905288; rs11967262; rs1358980; rs9472127	0.16; 0.93; 0.64; 0.93; 0.87; 0.18	BMI-adjusted waist-hip ratio; BMI-adjusted waist circumference; BMI-adjusted waist-hip ratio, physical activity measurement; BMI-adjusted waist-hip ratio, sex interaction measurement, age at assessment; BMI-adjusted waist-hip ratio, sex interaction measurement; BMI-adjusted waist circumference, physical activity measurement; smoking behavior, BMI-adjusted waist circumference; body mass index; wai…	Waist-to-hip ratio adjusted for BMI; Waist circumference adjusted for body mass index; Waist-to-hip ratio adjusted for BMI in active individuals; Waist-to-hip ratio adjusted for BMI (joint analysis for main effect and physical activity interaction); Waist-to-hip ratio adjusted for BMI x sex x age interaction (4df test); Waist-to-hip ratio adjusted for body mass index; Waist-to-hip ratio adjusted …	VEGFA
6	43757896	rs998584	VATadj; GFATadj; VAT/GFAT; ASAT/GFAT; VATadj(Male); ASATadj(Female); GFATadj(Female); ASAT/GFAT(Female)	TRUE	FALSE	TRUE			BMI-adjusted waist-hip ratio, physical activity measurement;BMI-adjusted waist-hip ratio, sex interaction measurement, age at assessment;BMI-adjusted waist-hip ratio, sex interaction measurement;BMI-adjusted waist-hip ratio;BMI-adjusted waist circumference, physical activity measurement;smoking behavior, BMI-adjusted waist circumference;BMI-adjusted waist circumference;body mass index;waist-hip r…	Waist-to-hip ratio adjusted for BMI in active individuals;Waist-to-hip ratio adjusted for BMI (joint analysis for main effect and physical activity interaction);Waist-to-hip ratio adjusted for BMI x sex x age interaction (4df test);Waist-to-hip ratio adjusted for body mass index;Waist-to-hip ratio adjusted for BMI x sex interaction;Waist-to-hip ratio adjusted for BMI (age <50);Waist-to-hip ratio …	VEGFA
6	43760327	rs11967262	GFATadj(Male); VAT/ASAT(Male); VAT/GFAT(Male)	TRUE	FALSE	TRUE			visceral adipose tissue measurement	Predicted visceral adipose tissue	VEGFA
6	43804103	rs140626545	GFATadj(Female)	FALSE	TRUE	TRUE	rs56279768; rs10223666; rs9369425	0.16; 0.91; 0.78	BMI-adjusted waist-hip ratio; BMI-adjusted waist circumference; waist-hip ratio	Waist-to-hip ratio adjusted for BMI; Waist circumference adjusted for body mass index; Waist-hip ratio	LINC02537
6	43805362	rs744103	ASAT/GFAT; ASAT/GFAT(Female)	FALSE	TRUE	TRUE	rs56279768; rs10223666; rs9369425	0.13; 0.91; 0.81	BMI-adjusted waist-hip ratio; BMI-adjusted waist circumference; waist-hip ratio	Waist-to-hip ratio adjusted for BMI; Waist circumference adjusted for body mass index; Waist-hip ratio	LINC02537
6	43806315	rs5875852	GFATadj	FALSE	TRUE	TRUE	rs56279768; rs10223666; rs9369425	0.11; 0.95; 0.84	BMI-adjusted waist-hip ratio; BMI-adjusted waist circumference; waist-hip ratio	Waist-to-hip ratio adjusted for BMI; Waist circumference adjusted for body mass index; Waist-hip ratio	LINC02537
6	43810021	rs9472136	VAT/GFAT	FALSE	TRUE	TRUE	rs10223666; rs9369425	0.59; 0.57	BMI-adjusted waist-hip ratio; BMI-adjusted waist circumference; waist-hip ratio	Waist-to-hip ratio adjusted for BMI; Waist circumference adjusted for body mass index; Waist-hip ratio	LINC02537
6	50968152	rs1325033	ASAT; GFAT	FALSE	TRUE	TRUE	rs280322; rs2744475; rs2206271; rs2076308; rs2206277; rs987237; rs4711961; rs2207139; rs72891717; rs943005; rs4715210; rs546979; rs1749167; rs2505292	0.17; 0.1; 0.1; 0.1; 0.1; 0.11; 0.13; 0.13; 0.13; 0.13; 0.13; 0.62; 0.13; 0.37	body mass index; hip circumference; physical activity measurement, body mass index; obesity; fat body mass; waist-hip ratio; waist circumference; body fat percentage; smoking behavior, body mass index	Body mass index; Childhood body mass index; Hip circumference; Body mass index (joint analysis main effects and physical activity interaction); Body mass index in physically active individuals; Adiposity; Childhood body fatness; Waist-hip ratio; Body mass index variance; Waist circumference variance; Waist circumference; Body fat percentage; BMI in non-smokers; BMI in smokers; BMI (adjusted for s…	TFAP2B
6	105373111	6:105373111_CT_C	GFAT; GFAT(Female)	FALSE	TRUE	TRUE	rs11156429; rs1933801; rs7759938; rs314263; rs395962; rs62419609; rs221616	0.56; 0.98; 0.97; 1; 0.99; 0.13; 0.13	BMI-adjusted waist circumference, physical activity measurement; BMI-adjusted waist circumference; BMI-adjusted hip circumference; body fat distribution; smoking behavior, BMI-adjusted waist circumference	Waist circumference adjusted for body mass index; Waist circumference adjusted for BMI in active individuals; Waist circumference adjusted for BMI (joint analysis main effects and physical activity interaction); Waist circumference adjusted for BMI in inactive individuals; Hip circumference adjusted for BMI; Body fat distribution (trunk fat ratio); Body fat distribution (leg fat ratio); Body fat …	LIN28B-AS1
6	105443189	rs364663	GFATadj(Male)	FALSE	TRUE	TRUE	rs11156429; rs1933801; rs7759938; rs314263; rs395962	0.81; 0.58; 0.58; 0.57; 0.56	BMI-adjusted waist circumference, physical activity measurement; BMI-adjusted waist circumference; BMI-adjusted hip circumference; body fat distribution; smoking behavior, BMI-adjusted waist circumference	Waist circumference adjusted for body mass index; Waist circumference adjusted for BMI in active individuals; Waist circumference adjusted for BMI (joint analysis main effects and physical activity interaction); Waist circumference adjusted for BMI in inactive individuals; Hip circumference adjusted for BMI; Body fat distribution (trunk fat ratio); Body fat distribution (leg fat ratio); Body fat …	LIN28B
6	126207917	rs191578827	GFATadj(Female)	TRUE	FALSE	TRUE			BMI-adjusted waist-hip ratio;BMI-adjusted waist circumference	Waist-to-hip ratio adjusted for BMI;Waist circumference adjusted for body mass index	NCOA7
6	126801144	rs1159619	ASATadj	FALSE	TRUE	TRUE	rs1591805; rs1538170; rs9385400; rs9388498	0.84; 0.99; 0.99; 0.29	body fat percentage; BMI-adjusted hip circumference; body fat percentage, type II diabetes mellitus; BMI-adjusted waist-hip ratio	Body fat percentage; Hip circumference adjusted for BMI; Body fat percentage and type 2 diabetes (pairwise); Waist-to-hip ratio adjusted for BMI	CENPW
6	126964510	rs4273712	GFATadj(Female)	FALSE	TRUE	TRUE	rs1591805; rs1538170; rs9385400; rs2800712	0.14; 0.19; 0.19; 0.22	body fat percentage; BMI-adjusted hip circumference; body fat percentage, type II diabetes mellitus; BMI-adjusted waist-hip ratio; BMI-adjusted waist circumference	Body fat percentage; Hip circumference adjusted for BMI; Body fat percentage and type 2 diabetes (pairwise); Waist-to-hip ratio adjusted for BMI; Waist circumference adjusted for body mass index	MIR588
6	127333964	6:127333964_AG_A	VAT/GFAT	FALSE	TRUE	TRUE	rs143474978; rs181173530; rs2800712; rs577721086; rs72959041	0.57; 0.37; 0.13; 0.1; 0.11	BMI-adjusted waist-hip ratio; BMI-adjusted waist circumference; waist-hip ratio	Waist-to-hip ratio adjusted for BMI; Waist circumference adjusted for body mass index; Waist-hip ratio; Waist-to-hip ratio adjusted for body mass index	RSPO3
6	127397240	rs9375487	ASAT/GFAT	FALSE	TRUE	TRUE	rs1930955; rs2800712; rs1936811; rs1963689; rs1936797; rs1555091; rs10872311; rs9482772; rs1936807; rs1936806; rs1936805; rs9491696; rs2745353; rs7766106; rs2489623; rs2503111; rs1892172; rs7745274; rs6569475	0.34; 0.11; 0.98; 0.1; 0.13; 0.12; 0.1; 0.26; 0.35; 0.26; 0.35; 0.32; 0.35; 0.32; 0.32; 0.34; 0.33; 0.33; 0.33	BMI-adjusted waist-hip ratio; BMI-adjusted waist circumference; waist-hip ratio; BMI-adjusted waist-hip ratio, sex interaction measurement, age at assessment; BMI-adjusted waist circumference, physical activity measurement; visceral adipose tissue measurement; smoking behavior, BMI-adjusted waist-hip ratio; BMI-adjusted hip circumference; smoking behavior, BMI-adjusted waist circumference; BMI-ad…	Waist-to-hip ratio adjusted for BMI; Waist circumference adjusted for body mass index; Waist-hip ratio; Waist-to-hip ratio adjusted for BMI (age <50); Waist-to-hip ratio adjusted for BMI (age >50); Waist-to-hip ratio adjusted for BMI x sex x age interaction (4df test); Waist circumference adjusted for BMI (joint analysis main effects and physical activity interaction); Waist circumference adjuste…	RSPO3
6	127419737	rs1936789	VAT/ASAT; VAT/GFAT; VAT/GFAT(Female)	FALSE	TRUE	TRUE	rs1930955; rs1936811; rs1963689; rs1936797; rs1555091; rs10872311; rs9482772; rs1936807; rs1936806; rs1936805; rs9491696; rs2745353; rs7766106; rs2489623; rs2503111; rs1892172; rs7745274; rs6569475	0.19; 0.41; 0.29; 0.36; 0.31; 0.29; 0.65; 0.86; 0.65; 0.85; 0.77; 0.85; 0.76; 0.8; 0.76; 0.73; 0.74; 0.73	BMI-adjusted waist-hip ratio; BMI-adjusted waist circumference; waist-hip ratio; BMI-adjusted waist-hip ratio, sex interaction measurement, age at assessment; BMI-adjusted waist circumference, physical activity measurement; visceral adipose tissue measurement; smoking behavior, BMI-adjusted waist-hip ratio; BMI-adjusted hip circumference; smoking behavior, BMI-adjusted waist circumference; BMI-ad…	Waist-to-hip ratio adjusted for BMI; Waist circumference adjusted for body mass index; Waist-hip ratio; Waist-to-hip ratio adjusted for BMI (age <50); Waist-to-hip ratio adjusted for BMI (age >50); Waist-to-hip ratio adjusted for BMI x sex x age interaction (4df test); Waist circumference adjusted for BMI (joint analysis main effects and physical activity interaction); Waist circumference adjuste…	RSPO3
6	127419811	rs2800736	VATadj	FALSE	TRUE	TRUE	rs1930955; rs1936811; rs1963689; rs1936797; rs1555091; rs10872311; rs9482772; rs1936807; rs1936806; rs1936805; rs9491696; rs2745353; rs7766106; rs2489623; rs2503111; rs1892172; rs7745274; rs6569475	0.19; 0.41; 0.29; 0.36; 0.31; 0.29; 0.66; 0.86; 0.65; 0.85; 0.77; 0.85; 0.77; 0.8; 0.76; 0.73; 0.74; 0.73	BMI-adjusted waist-hip ratio; BMI-adjusted waist circumference; waist-hip ratio; BMI-adjusted waist-hip ratio, sex interaction measurement, age at assessment; BMI-adjusted waist circumference, physical activity measurement; visceral adipose tissue measurement; smoking behavior, BMI-adjusted waist-hip ratio; BMI-adjusted hip circumference; smoking behavior, BMI-adjusted waist circumference; BMI-ad…	Waist-to-hip ratio adjusted for BMI; Waist circumference adjusted for body mass index; Waist-hip ratio; Waist-to-hip ratio adjusted for BMI (age <50); Waist-to-hip ratio adjusted for BMI (age >50); Waist-to-hip ratio adjusted for BMI x sex x age interaction (4df test); Waist circumference adjusted for BMI (joint analysis main effects and physical activity interaction); Waist circumference adjuste…	RSPO3
6	127435106	rs6916318	VAT/GFAT(Male)	FALSE	TRUE	TRUE	rs1930955; rs1936811; rs1963689; rs1936797; rs1555091; rs10872311; rs9482772; rs1936807; rs1936806; rs1936805; rs9491696; rs2745353; rs7766106; rs2489623; rs2503111; rs1892172; rs7745274; rs6569475	0.17; 0.39; 0.3; 0.37; 0.33; 0.31; 0.69; 0.87; 0.69; 0.86; 0.82; 0.86; 0.81; 0.81; 0.77; 0.77; 0.75; 0.74	BMI-adjusted waist-hip ratio; BMI-adjusted waist circumference; waist-hip ratio; BMI-adjusted waist-hip ratio, sex interaction measurement, age at assessment; BMI-adjusted waist circumference, physical activity measurement; visceral adipose tissue measurement; smoking behavior, BMI-adjusted waist-hip ratio; BMI-adjusted hip circumference; smoking behavior, BMI-adjusted waist circumference; BMI-ad…	Waist-to-hip ratio adjusted for BMI; Waist circumference adjusted for body mass index; Waist-hip ratio; Waist-to-hip ratio adjusted for BMI (age <50); Waist-to-hip ratio adjusted for BMI (age >50); Waist-to-hip ratio adjusted for BMI x sex x age interaction (4df test); Waist circumference adjusted for BMI (joint analysis main effects and physical activity interaction); Waist circumference adjuste…	RSPO3
6	127440047	rs577721086	VATadj; VAT/ASAT; VAT/GFAT; VATadj(Female); VAT/ASAT(Female); VAT/GFAT(Female)	TRUE	FALSE	TRUE			waist-hip ratio;BMI-adjusted waist-hip ratio	Waist-hip ratio;Waist-to-hip ratio adjusted for BMI	RSPO3
6	127454893	rs72959041	GFAT; GFATadj; GFATadj(Male); VAT/GFAT(Male); GFATadj(Female)	TRUE	FALSE	TRUE			BMI-adjusted waist-hip ratio;BMI-adjusted waist circumference;waist-hip ratio	Waist-to-hip ratio adjusted for BMI;Waist circumference adjusted for body mass index;Waist-to-hip ratio adjusted for body mass index;Waist-hip ratio	RSPO3
6	127457071	6:127457071_CA_C	GFATadj; GFATadj(Male); GFATadj(Female)	FALSE	TRUE	TRUE	rs1930955; rs1936811; rs1963689; rs1936797; rs1555091; rs10872311; rs9482772; rs1936807; rs1936806; rs1936805; rs9491696; rs2745353; rs7766106; rs2489623; rs2503111; rs1892172; rs7745274; rs6569475	0.12; 0.3; 0.18; 0.25; 0.23; 0.28; 0.6; 0.83; 0.6; 0.83; 0.73; 0.83; 0.72; 0.89; 0.92; 0.88; 0.9; 0.9	BMI-adjusted waist-hip ratio; BMI-adjusted waist circumference; waist-hip ratio; BMI-adjusted waist-hip ratio, sex interaction measurement, age at assessment; BMI-adjusted waist circumference, physical activity measurement; visceral adipose tissue measurement; smoking behavior, BMI-adjusted waist-hip ratio; BMI-adjusted hip circumference; smoking behavior, BMI-adjusted waist circumference; BMI-ad…	Waist-to-hip ratio adjusted for BMI; Waist circumference adjusted for body mass index; Waist-hip ratio; Waist-to-hip ratio adjusted for BMI (age <50); Waist-to-hip ratio adjusted for BMI (age >50); Waist-to-hip ratio adjusted for BMI x sex x age interaction (4df test); Waist circumference adjusted for BMI (joint analysis main effects and physical activity interaction); Waist circumference adjuste…	RSPO3
6	139829695	rs5880430	VATadj	FALSE	TRUE	TRUE	rs7766444; rs71562508; rs633417; rs605066; rs634869; rs668459; rs61177759	0.14; 0.11; 0.2; 0.84; 0.84; 0.83; 0.12	BMI-adjusted waist-hip ratio; waist-hip ratio; BMI-adjusted waist circumference; BMI-adjusted waist-hip ratio, sex interaction measurement, age at assessment	Waist-to-hip ratio adjusted for BMI; Waist-hip ratio; Waist circumference adjusted for body mass index; Waist-to-hip ratio adjusted for BMI x sex x age interaction (4df test)	LINC01625
6	139835329	rs2982521	GFATadj; VAT/ASAT; VAT/GFAT; VAT/ASAT(Female)	FALSE	TRUE	TRUE	rs7766444; rs71562508; rs633417; rs605066; rs634869; rs668459; rs61177759	0.14; 0.11; 0.2; 0.84; 0.84; 0.85; 0.12	BMI-adjusted waist-hip ratio; waist-hip ratio; BMI-adjusted waist circumference; BMI-adjusted waist-hip ratio, sex interaction measurement, age at assessment	Waist-to-hip ratio adjusted for BMI; Waist-hip ratio; Waist circumference adjusted for body mass index; Waist-to-hip ratio adjusted for BMI x sex x age interaction (4df test)	LINC01625
6	139839768	rs151288714	VAT/GFAT(Female)	FALSE	TRUE	TRUE	rs605066; rs634869; rs668459	0.74; 0.74; 0.75	waist-hip ratio; BMI-adjusted waist-hip ratio; BMI-adjusted waist circumference; BMI-adjusted waist-hip ratio, sex interaction measurement, age at assessment	Waist-hip ratio; Waist-to-hip ratio adjusted for BMI; Waist circumference adjusted for body mass index; Waist-to-hip ratio adjusted for BMI x sex x age interaction (4df test)	LINC01625
6	139842576	rs4052908	VATadj(Female); GFATadj(Female)	FALSE	TRUE	TRUE	rs7766444; rs71562508; rs633417; rs605066; rs634869; rs668459; rs61177759	0.13; 0.11; 0.19; 0.82; 0.82; 0.83; 0.12	BMI-adjusted waist-hip ratio; waist-hip ratio; BMI-adjusted waist circumference; BMI-adjusted waist-hip ratio, sex interaction measurement, age at assessment	Waist-to-hip ratio adjusted for BMI; Waist-hip ratio; Waist circumference adjusted for body mass index; Waist-to-hip ratio adjusted for BMI x sex x age interaction (4df test)	LINC01625
6	139963500	rs9484299	VAT/ASAT	FALSE	TRUE	TRUE	rs7766497	0.22	BMI-adjusted waist-hip ratio	Waist-to-hip ratio adjusted for BMI	LINC01625
6	160774459	rs487060	GFAT	FALSE	TRUE	TRUE	rs368123; rs622217; rs668871; rs474513; rs501470; rs539958; rs487152; rs3127574; rs7453836	0.3; 0.85; 0.95; 0.98; 0.97; 0.98; 0.98; 0.78; 0.19	waist circumference; waist-hip ratio; BMI-adjusted waist-hip ratio; low density lipoprotein cholesterol measurement, body mass index; triglyceride measurement, body mass index; triglyceride measurement, body fat percentage; low density lipoprotein cholesterol measurement, body fat percentage; systolic blood pressure, body mass index; body mass index, coronary artery disease; body mass index; sex …	Waist circumference; Waist-hip ratio; Waist-to-hip ratio adjusted for BMI; Body mass index and LDL-C (pairwise); Body mass index and triglycerides (pairwise); Body fat percentage and triglycerides (pairwise); Body fat percentage and LDL-C (pairwise); Body mass index and systole blood pressure (pairwise); Body mass index and coronary artery disease (pairwise); Body mass index; Body mass index x se…	SLC22A3
7	28197805	rs149643430	VATadj	FALSE	TRUE	TRUE	rs28576490; rs78615563; rs10447553; rs864745; rs849140; rs849141; rs1635851; rs1635853; rs1708299; rs1513272; rs552707; rs481806	0.12; 0.22; 0.26; 0.66; 0.59; 0.62; 0.61; 0.61; 0.65; 0.67; 0.63; 0.63	BMI-adjusted waist-hip ratio; BMI-adjusted waist circumference; type II diabetes mellitus, body mass index; BMI-adjusted waist circumference, physical activity measurement; smoking behavior, BMI-adjusted waist circumference; BMI-adjusted hip circumference; body mass index; waist-hip ratio; body fat distribution	Waist-to-hip ratio adjusted for BMI; Waist circumference adjusted for body mass index; Body mass index and type 2 diabetes (pairwise); Waist circumference adjusted for BMI in non-smokers; Waist circumference adjusted for BMI (adjusted for smoking behaviour); Waist circumference adjusted for BMI (joint analysis main effects and physical activity interaction); Waist circumference adjusted for BMI (…	JAZF1
7	130029508	rs1558919	ASATadj(Female)	FALSE	TRUE	TRUE	rs12530709; rs1465370; rs2268382	0.21; 0.79; 0.9	BMI-adjusted waist circumference; BMI-adjusted waist circumference, physical activity measurement; BMI-adjusted waist-hip ratio; waist-hip ratio	Waist circumference adjusted for body mass index; Waist circumference adjusted for BMI in active individuals; Waist circumference adjusted for BMI (joint analysis main effects and physical activity interaction); Waist-to-hip ratio adjusted for BMI; Waist-hip ratio	CPA1
7	130029811	rs10246191	ASAT/GFAT(Female)	FALSE	TRUE	TRUE	rs12530709; rs1465370; rs2268382	0.18; 0.72; 1	BMI-adjusted waist circumference; BMI-adjusted waist circumference, physical activity measurement; BMI-adjusted waist-hip ratio; waist-hip ratio	Waist circumference adjusted for body mass index; Waist circumference adjusted for BMI in active individuals; Waist circumference adjusted for BMI (joint analysis main effects and physical activity interaction); Waist-to-hip ratio adjusted for BMI; Waist-hip ratio	CPA1
7	130432913	rs553015785	ASATadj; ASATadj(Female); ASAT/GFAT(Female)	FALSE	TRUE	TRUE	rs10260148; rs6971365; rs4731702; rs6961342; rs7783857; rs13241538; rs17789506; rs1364422; rs12667251; rs972283	0.35; 0.38; 0.99; 0.36; 0.36; 0.98; 0.98; 0.36; 0.58; 0.93	waist-hip ratio; BMI-adjusted waist-hip ratio; BMI-adjusted waist-hip ratio, sex interaction measurement; BMI-adjusted waist-hip ratio, sex interaction measurement, age at assessment; body fat percentage, type II diabetes mellitus; triglyceride measurement, body fat percentage; body fat percentage, high density lipoprotein cholesterol measurement; BMI-adjusted hip circumference; hip circumference…	Waist-hip ratio; Waist-to-hip ratio adjusted for BMI (age >50); Waist-to-hip ratio adjusted for BMI x sex interaction; Waist-to-hip ratio adjusted for BMI x sex x age interaction (4df test); Waist-to-hip ratio adjusted for BMI; Body fat percentage and type 2 diabetes (pairwise); Body fat percentage and triglycerides (pairwise); Body fat percentage and HDL-C (pairwise); Waist-to-hip ratio adjusted…	KLF14
7	130451984	7:130451984_CTTTA_C	VAT/ASAT(Female)	FALSE	TRUE	TRUE	rs10260148; rs6971365; rs4731702; rs6961342; rs7783857; rs13241538; rs17789506; rs1364422; rs12667251; rs972283	0.35; 0.37; 0.96; 0.35; 0.35; 0.97; 0.97; 0.35; 0.63; 0.99	waist-hip ratio; BMI-adjusted waist-hip ratio; BMI-adjusted waist-hip ratio, sex interaction measurement; BMI-adjusted waist-hip ratio, sex interaction measurement, age at assessment; body fat percentage, type II diabetes mellitus; triglyceride measurement, body fat percentage; body fat percentage, high density lipoprotein cholesterol measurement; BMI-adjusted hip circumference; hip circumference…	Waist-hip ratio; Waist-to-hip ratio adjusted for BMI (age >50); Waist-to-hip ratio adjusted for BMI x sex interaction; Waist-to-hip ratio adjusted for BMI x sex x age interaction (4df test); Waist-to-hip ratio adjusted for BMI; Body fat percentage and type 2 diabetes (pairwise); Body fat percentage and triglycerides (pairwise); Body fat percentage and HDL-C (pairwise); Waist-to-hip ratio adjusted…	KLF14
8	23610799	rs1561105	GFATadj(Female)	TRUE	FALSE	TRUE			BMI-adjusted waist-hip ratio;waist-hip ratio	Waist-to-hip ratio adjusted for BMI;Waist-hip ratio	NKX2-6
8	25459001	rs3890765	VAT/ASAT	FALSE	FALSE	FALSE					CDCA2
8	25464670	rs73221948	VAT; ASATadj; VAT/ASAT; VAT/ASAT(Male); VAT/GFAT(Male); VATadj(Female); VAT/ASAT(Female)	TRUE	FALSE	TRUE			BMI-adjusted waist circumference	Waist circumference adjusted for body mass index	CDCA2
8	25464690	rs11992444	VATadj; VAT/GFAT; VATadj(Male); VAT/GFAT(Female)	TRUE	FALSE	TRUE			BMI-adjusted waist-hip ratio;waist-hip ratio	Waist-to-hip ratio adjusted for BMI;Waist-hip ratio	CDCA2
8	25888110	rs10086575	VAT/GFAT	FALSE	TRUE	TRUE	rs1485745; rs4872393; rs1485741	0.35; 0.75; 0.31	BMI-adjusted waist-hip ratio; waist-hip ratio	Waist-to-hip ratio adjusted for BMI; Waist-hip ratio	EBF2
8	25891653	rs6997996	VAT/ASAT	FALSE	TRUE	TRUE	rs1485745; rs4872393; rs1485741	0.34; 0.76; 0.31	BMI-adjusted waist-hip ratio; waist-hip ratio	Waist-to-hip ratio adjusted for BMI; Waist-hip ratio	EBF2
8	25917711	rs4872393	VATadj	TRUE	FALSE	TRUE			waist-hip ratio	Waist-hip ratio	EBF2
8	58352327	rs776481989	ASATadj(Female)	FALSE	FALSE	FALSE					LOC101929488
8	72469241	rs11390479	GFATadj	FALSE	TRUE	TRUE	rs28446899; rs59921208; rs10101067; rs10096191; rs4738141; rs1424864; rs12549058; rs6994124; rs12679556	0.24; 0.13; 0.23; 0.25; 0.99; 0.39; 0.18; 0.96; 0.91	waist-hip ratio; BMI-adjusted waist-hip ratio; BMI-adjusted waist circumference; BMI-adjusted waist-hip ratio, physical activity measurement; BMI-adjusted waist circumference, physical activity measurement; BMI-adjusted waist-hip ratio, sex interaction measurement, age at assessment; smoking behavior, BMI-adjusted waist-hip ratio; smoking behavior, BMI-adjusted waist circumference	Waist-hip ratio; Waist-to-hip ratio adjusted for BMI; Waist circumference adjusted for body mass index; Waist-to-hip ratio adjusted for BMI in active individuals; Waist-to-hip ratio adjusted for BMI (joint analysis for main effect and physical activity interaction); Waist-to-hip ratio adjusted for body mass index; Waist circumference adjusted for BMI (joint analysis main effects and physical acti…	EYA1
8	72475748	rs7843475	ASAT/GFAT	FALSE	TRUE	TRUE	rs28446899; rs59921208; rs10101067; rs10096191; rs4738141; rs1424864; rs12549058; rs6994124; rs12679556	0.23; 0.13; 0.23; 0.24; 0.98; 0.4; 0.2; 0.98; 0.92	waist-hip ratio; BMI-adjusted waist-hip ratio; BMI-adjusted waist circumference; BMI-adjusted waist-hip ratio, physical activity measurement; BMI-adjusted waist circumference, physical activity measurement; BMI-adjusted waist-hip ratio, sex interaction measurement, age at assessment; smoking behavior, BMI-adjusted waist-hip ratio; smoking behavior, BMI-adjusted waist circumference	Waist-hip ratio; Waist-to-hip ratio adjusted for BMI; Waist circumference adjusted for body mass index; Waist-to-hip ratio adjusted for BMI in active individuals; Waist-to-hip ratio adjusted for BMI (joint analysis for main effect and physical activity interaction); Waist-to-hip ratio adjusted for body mass index; Waist circumference adjusted for BMI (joint analysis main effects and physical acti…	EYA1
8	72493185	rs6994124	GFATadj(Female)	TRUE	FALSE	TRUE			waist-hip ratio	Waist-hip ratio	EYA1
8	77222269	rs7461961	ASAT	FALSE	TRUE	TRUE	rs12678759; rs17405819; rs1381660; rs1459180; rs10102172; rs4357263	0.13; 0.13; 0.26; 0.18; 0.93; 0.16	body mass index; smoking behavior, body mass index; physical activity measurement, body mass index; sex interaction measurement, body mass index, age at assessment	Body mass index; BMI (adjusted for smoking behaviour); Body mass index (joint analysis main effects and smoking interaction); BMI in non-smokers; Body mass index (joint analysis main effects and physical activity interaction); Body mass index in physically inactive individuals; Body mass index in physically active individuals; Body mass index x sex x age interaction (4df test); Body mass index (a…	LINC01111
9	1044400	rs2048235	ASATadj	FALSE	FALSE	FALSE					LINC01230
9	1052722	rs6474550	ASATadj	FALSE	FALSE	FALSE					DMRT2
9	1054362	rs6474552	VAT/ASAT	FALSE	FALSE	FALSE					DMRT2
9	107722705	rs1962883	GFATadj; VATadj(Female); GFATadj(Female)	FALSE	TRUE	TRUE	rs2515616; rs10820747; rs79279753; rs10991433; rs2417589; rs4556142; rs10991437; rs5020792; rs62569480; rs12337928	0.11; 0.14; 0.16; 0.14; 0.18; 0.18; 0.15; 0.18; 0.17; 0.2	BMI-adjusted waist-hip ratio; BMI-adjusted waist circumference; waist-hip ratio; BMI-adjusted waist-hip ratio, sex interaction measurement, age at assessment; smoking behavior, BMI-adjusted waist-hip ratio	Waist-to-hip ratio adjusted for BMI; Waist circumference adjusted for body mass index; Waist-hip ratio; Waist-to-hip ratio adjusted for BMI x sex x age interaction (4df test); Waist-to-hip ratio adjusted for BMI (adjusted for smoking behaviour); Waist-to-hip ratio adjusted for body mass index	ABCA1
9	107901019	rs111874795	GFATadj	FALSE	TRUE	TRUE	rs111885446; rs72607124; rs9792666; rs184964366	0.65; 0.65; 0.65; 0.4	BMI-adjusted waist circumference; BMI-adjusted waist-hip ratio; waist-hip ratio	Waist circumference adjusted for body mass index; Waist-to-hip ratio adjusted for BMI; Waist-hip ratio	SLC44A1
10	25767521	rs1329254	VATadj	FALSE	FALSE	FALSE					GPR158
10	63702572	rs55767272	VAT/ASAT	FALSE	FALSE	FALSE					ARID5B
10	122970216	rs1907218	GFATadj	FALSE	FALSE	FALSE					FGFR2
10	122992442	rs11199844	VAT/ASAT(Male)	FALSE	FALSE	FALSE					FGFR2
10	122992475	rs11199845	VAT/ASAT	FALSE	FALSE	FALSE					FGFR2
11	32458807	rs3809060	VAT/ASAT(Female)	FALSE	TRUE	TRUE	rs7110547	0.88	waist-hip ratio	Waist-hip ratio	WT1-AS
11	32470775	rs35641603	VATadj(Male)	FALSE	TRUE	TRUE	rs7110547	0.17	waist-hip ratio	Waist-hip ratio	WT1-AS
11	32479807	rs11031796	VATadj; VAT/ASAT; VAT/ASAT(Male)	FALSE	TRUE	TRUE	rs7110547	0.67	waist-hip ratio	Waist-hip ratio	WT1-AS
11	32479992	rs568011588	VAT/GFAT	FALSE	TRUE	TRUE	rs7110547	0.4	waist-hip ratio	Waist-hip ratio	WT1-AS
11	36386755	rs10501153	GFATadj	FALSE	TRUE	TRUE	rs67184556; rs7114403; rs11603150	0.51; 0.39; 0.75	BMI-adjusted waist-hip ratio; waist-hip ratio	Waist-to-hip ratio adjusted for BMI; Waist-hip ratio	PRR5L
11	46610325	11:46610325_CA_C	VATadj	FALSE	TRUE	TRUE	rs3729986	0.11	body mass index	Body mass index	AMBRA1
11	64004723	rs56271783	GFATadj(Female)	TRUE	FALSE	TRUE			BMI-adjusted waist circumference;BMI-adjusted waist-hip ratio;waist-hip ratio	Waist circumference adjusted for body mass index;Waist-to-hip ratio adjusted for BMI;Waist-hip ratio	VEGFB
11	64018104	rs71468663	GFATadj; ASAT/GFAT(Female)	FALSE	TRUE	TRUE	rs12805664; rs11231693; rs11231694; rs2845885; rs56271783; rs35169799; rs12795471	0.14; 0.56; 0.64; 0.62; 0.99; 0.68; 0.2	BMI-adjusted waist-hip ratio; BMI-adjusted waist-hip ratio, sex interaction measurement, age at assessment; smoking behavior, BMI-adjusted waist-hip ratio; BMI-adjusted hip circumference; body mass index; body mass index, high density lipoprotein cholesterol measurement; triglyceride measurement, body mass index; waist-hip ratio; BMI-adjusted waist circumference	Waist-to-hip ratio adjusted for BMI; Waist-to-hip ratio adjusted for BMI x sex x age interaction (4df test); Waist-to-hip ratio adjusted for BMI (adjusted for smoking behaviour); Waist-to-hip ratio adjusted for body mass index; Hip circumference adjusted for BMI; Body mass index; Body mass index and HDL-C (pairwise); Body mass index and triglycerides (pairwise); Waist-hip ratio; Waist circumferen…	PLCB3
11	64031241	rs35169799	VAT/GFAT	TRUE	FALSE	TRUE			BMI-adjusted waist-hip ratio;waist-hip ratio	Waist-to-hip ratio adjusted for BMI (additive genetic model);Waist-hip ratio	PLCB3
11	65457567	rs71455776	GFATadj	FALSE	TRUE	TRUE	rs7114037; rs3782086; rs3741378; rs2276016	0.2; 0.5; 0.52; 0.1	BMI-adjusted waist-hip ratio; waist-hip ratio; BMI-adjusted waist circumference	Waist-to-hip ratio adjusted for BMI (additive genetic model); Waist-to-hip ratio adjusted for BMI; Waist-hip ratio; Waist circumference adjusted for body mass index	KAT5
11	69195097	rs7933253	VATadj	FALSE	FALSE	FALSE					LOC102724265
11	95840436	rs1074742	GFAT	FALSE	FALSE	FALSE					MAML2
12	26366830	rs748889	GFATadj	FALSE	TRUE	TRUE	rs1480029; rs10743579; rs11048470	0.56; 0.1; 0.12	BMI-adjusted waist-hip ratio; BMI-adjusted waist-hip ratio, sex interaction measurement, age at assessment; waist-hip ratio	Waist-to-hip ratio adjusted for BMI; Waist-to-hip ratio adjusted for BMI (age >50); Waist-to-hip ratio adjusted for BMI x sex x age interaction (4df test); Waist-hip ratio	SSPN
12	26440698	rs12814794	GFATadj; GFATadj(Female)	FALSE	TRUE	TRUE	rs1480029; rs4963975; rs17467918; rs718314; rs1872992; rs10743579; rs11534749; rs10842707; rs11048463; rs10842708; rs11048470	0.15; 0.97; 0.17; 0.95; 0.95; 0.91; 0.96; 0.81; 0.16; 0.96; 0.59	BMI-adjusted waist-hip ratio; BMI-adjusted waist circumference, physical activity measurement; BMI-adjusted waist circumference; BMI-adjusted waist-hip ratio, physical activity measurement; waist-hip ratio; body fat percentage, high density lipoprotein cholesterol measurement; BMI-adjusted waist-hip ratio, sex interaction measurement, age at assessment; smoking behavior, BMI-adjusted waist-hip ra…	Waist-to-hip ratio adjusted for BMI; Waist circumference adjusted for body mass index; Waist circumference adjusted for BMI (joint analysis main effects and physical activity interaction); Waist circumference adjusted for BMI in active individuals; Waist-to-hip ratio adjusted for BMI in active individuals; Waist-to-hip ratio adjusted for body mass index; Waist-to-hip ratio adjusted for BMI (joint…	ITPR2
12	26453283	rs718314	VAT/GFAT	TRUE	FALSE	TRUE			BMI-adjusted waist-hip ratio, physical activity measurement;BMI-adjusted waist circumference, physical activity measurement;waist-hip ratio;body fat percentage, high density lipoprotein cholesterol measurement;BMI-adjusted waist-hip ratio	Waist-to-hip ratio adjusted for BMI in active individuals;Waist-to-hip ratio adjusted for body mass index;Waist circumference adjusted for body mass index;Waist-to-hip ratio adjusted for BMI (joint analysis for main effect and physical activity interaction);Waist circumference adjusted for BMI (joint analysis main effects and physical activity interaction);Waist-hip ratio;Body fat percentage and …	ITPR2
12	54342786	rs4759309	GFATadj	FALSE	TRUE	TRUE	rs61921763; rs1443512; rs894739; rs10783615; rs11170776	0.26; 1; 0.99; 0.56; 0.23	BMI-adjusted waist-hip ratio; BMI-adjusted waist circumference; BMI-adjusted waist-hip ratio, physical activity measurement; BMI-adjusted waist-hip ratio, sex interaction measurement, age at assessment; smoking behavior, BMI-adjusted waist-hip ratio; waist-hip ratio	Waist-to-hip ratio adjusted for BMI; Waist circumference adjusted for body mass index; Waist-to-hip ratio adjusted for BMI in active individuals; Waist-to-hip ratio adjusted for BMI (joint analysis for main effect and physical activity interaction); Waist-to-hip ratio adjusted for body mass index; Waist-to-hip ratio adjusted for BMI (age <50); Waist-to-hip ratio adjusted for BMI (age >50); Waist-…	HOXC13
12	54346869	rs894739	GFATadj(Female)	TRUE	FALSE	TRUE			waist-hip ratio	Waist-hip ratio	HOXC12
12	121319417	rs59757908	VAT/ASAT(Female)	FALSE	FALSE	FALSE					SPPL3
12	122820960	12:122820960_TAA_T	VATadj(Female); VAT/GFAT(Female)	FALSE	TRUE	TRUE	rs11057405; rs10846664; rs12369179; rs147730268; rs10773302; rs6489111; rs4319547; rs6489156; rs10773394	0.27; 0.87; 0.39; 0.36; 0.66; 0.14; 0.68; 0.65; 0.49	body mass index; hip circumference; body mass index, high density lipoprotein cholesterol measurement; body fat percentage, high density lipoprotein cholesterol measurement; BMI-adjusted waist-hip ratio; visceral adipose tissue measurement; body fat distribution	Body mass index; Hip circumference; Body mass index and HDL-C (pairwise); Body fat percentage and HDL-C (pairwise); Waist-to-hip ratio adjusted for BMI; Predicted visceral adipose tissue; Body fat distribution (trunk fat ratio); Body fat distribution (leg fat ratio)	CLIP1
12	123024476	rs147730268	GFAT; GFATadj; GFATadj(Female)	TRUE	FALSE	TRUE			body mass index	Body mass index	KNTC1
12	124150118	rs150792771	GFATadj	FALSE	TRUE	TRUE	rs139192229	0.19	BMI-adjusted waist-hip ratio	Waist-to-hip ratio adjusted for BMI	GTF2H3
12	124344710	rs138756410	GFAT	FALSE	FALSE	FALSE					DNAH10
12	124409502	rs7133378	GFAT; VATadj; GFATadj; VAT/ASAT; VAT/GFAT; ASAT/GFAT; GFAT(Female); VATadj(Female); GFATadj(Female); VAT/ASAT(Female); VAT/GFAT(Female); ASAT/GFAT(Female)	TRUE	FALSE	TRUE			BMI-adjusted waist-hip ratio, physical activity measurement;BMI-adjusted waist-hip ratio;body mass index;body mass index, high density lipoprotein cholesterol measurement;triglyceride measurement, body mass index;triglyceride measurement, body fat percentage;body fat percentage, high density lipoprotein cholesterol measurement;low density lipoprotein cholesterol measurement, body fat percentage;w…	Waist-to-hip ratio adjusted for BMI (joint analysis for main effect and physical activity interaction);Waist-to-hip ratio adjusted for body mass index;Waist-to-hip ratio adjusted for BMI;Waist-to-hip ratio adjusted for BMI in active individuals;Body mass index;Body mass index and HDL-C (pairwise);Body mass index and triglycerides (pairwise);Body fat percentage and triglycerides (pairwise);Body fa…	DNAH10
12	124430767	rs11057402	GFATadj	FALSE	TRUE	TRUE	rs147530811; rs6488898; rs11057353; rs11057354; rs4930731; rs11057418; rs138808037	0.1; 0.39; 0.15; 0.76; 0.17; 0.28; 0.13	BMI-adjusted waist-hip ratio; body mass index; BMI-adjusted waist circumference	Waist-to-hip ratio adjusted for BMI; Body mass index; Waist circumference adjusted for body mass index; Waist-to-hip ratio adjusted for BMI (additive genetic model)	CCDC92
12	124503803	12:124503803_CAA_C	VATadj; VAT/GFAT; VATadj(Female)	FALSE	TRUE	TRUE	rs7973103; rs863750; rs10773049; rs11057418; rs825452; rs60938452; rs11057450	0.15; 0.84; 0.84; 0.18; 0.83; 0.15; 0.48	BMI-adjusted waist circumference; BMI-adjusted waist-hip ratio; smoking behavior, BMI-adjusted waist-hip ratio; waist-hip ratio; body mass index, high density lipoprotein cholesterol measurement; triglyceride measurement, body mass index; body fat percentage, high density lipoprotein cholesterol measurement; systolic blood pressure, body mass index; BMI-adjusted waist-hip ratio, sex interaction m…	Waist circumference adjusted for body mass index; Waist-to-hip ratio adjusted for BMI; Waist-to-hip ratio adjusted for BMI (adjusted for smoking behaviour); Waist-to-hip ratio adjusted for body mass index; Waist-hip ratio; Body mass index and HDL-C (pairwise); Body mass index and triglycerides (pairwise); Body fat percentage and HDL-C (pairwise); Body mass index and systole blood pressure (pairwi…	ZNF664
12	124508758	rs825453	GFAT; GFATadj; GFAT(Female); GFATadj(Female)	FALSE	TRUE	TRUE	rs7973103; rs863750; rs10773049; rs11057418; rs825452; rs60938452; rs11057450	0.14; 0.99; 0.99; 0.16; 1; 0.2; 0.56	BMI-adjusted waist circumference; BMI-adjusted waist-hip ratio; smoking behavior, BMI-adjusted waist-hip ratio; waist-hip ratio; body mass index, high density lipoprotein cholesterol measurement; triglyceride measurement, body mass index; body fat percentage, high density lipoprotein cholesterol measurement; systolic blood pressure, body mass index; BMI-adjusted waist-hip ratio, sex interaction m…	Waist circumference adjusted for body mass index; Waist-to-hip ratio adjusted for BMI; Waist-to-hip ratio adjusted for BMI (adjusted for smoking behaviour); Waist-to-hip ratio adjusted for body mass index; Waist-hip ratio; Body mass index and HDL-C (pairwise); Body mass index and triglycerides (pairwise); Body fat percentage and HDL-C (pairwise); Body mass index and systole blood pressure (pairwi…	ZNF664
12	124524638	rs139254114	GFATadj(Female)	FALSE	TRUE	TRUE	rs147530811; rs117209788; rs6488898; rs11057353; rs11057354; rs4930731; rs11057418; rs3926666; rs138808037	0.12; 0.11; 0.23; 0.11; 0.54; 0.12; 0.41; 0.17; 0.2	BMI-adjusted waist-hip ratio; body mass index; BMI-adjusted waist circumference	Waist-to-hip ratio adjusted for BMI; Body mass index; Waist circumference adjusted for body mass index; Waist-to-hip ratio adjusted for BMI (additive genetic model)	ZNF664
12	125092343	rs4765159	GFAT	FALSE	FALSE	FALSE					NCOR2
14	94844947	rs28929474	VAT/GFAT	FALSE	FALSE	FALSE					SERPINA1
14	95219657	rs8006225	ASAT/GFAT	FALSE	FALSE	FALSE					GSC
15	62757857	rs17205757	ASATadj	FALSE	FALSE	FALSE					MIR6085
15	84570588	15:84570588_TGA_T	ASATadj(Female)	FALSE	TRUE	TRUE	rs2562781; rs2585061; rs8035886; rs4583201; rs7162542; rs4842918; rs4842921; rs11259926; rs7183263; rs11856122; rs4842838; rs2030839; rs8024628; rs8030379; rs4842926; rs11630762; rs8031704; rs150969; rs62029652; rs12905223; rs7176527	0.16; 0.18; 0.27; 0.13; 0.72; 0.43; 0.5; 0.51; 1; 1; 1; 1; 0.99; 1; 0.38; 0.12; 0.38; 0.12; 0.16; 0.11; 0.1	BMI-adjusted hip circumference; BMI-adjusted waist circumference; BMI-adjusted waist circumference, physical activity measurement; smoking behavior, BMI-adjusted waist circumference; BMI-adjusted waist-hip ratio; hip circumference; body fat distribution; waist circumference; waist-hip ratio; body fat percentage	Hip circumference adjusted for BMI; Waist circumference adjusted for body mass index; Waist circumference adjusted for BMI (adjusted for smoking behaviour); Waist circumference adjusted for BMI (joint analysis main effects and smoking interaction); Waist circumference adjusted for BMI in active individuals; Waist circumference adjusted for BMI (joint analysis main effects and physical activity in…	ADAMTSL3
15	84575367	rs768397327	ASATadj; ASATadj(Male)	FALSE	TRUE	TRUE	rs2562781; rs2585061; rs8035886; rs113817743; rs4583201; rs7162542; rs4842918; rs4842921; rs11259926; rs7183263; rs11856122; rs4842838; rs2030839; rs8024628; rs8030379; rs4842926; rs11630762; rs8031704; rs150969; rs62029652; rs12905223; rs11634491	0.15; 0.17; 0.28; 0.1; 0.14; 0.71; 0.42; 0.49; 0.49; 0.97; 0.97; 0.97; 0.97; 0.96; 0.97; 0.36; 0.11; 0.36; 0.12; 0.16; 0.11; 0.11	BMI-adjusted hip circumference; BMI-adjusted waist circumference; BMI-adjusted waist circumference, physical activity measurement; smoking behavior, BMI-adjusted waist circumference; BMI-adjusted waist-hip ratio; hip circumference; body fat distribution; waist circumference; waist-hip ratio; body fat percentage	Hip circumference adjusted for BMI; Waist circumference adjusted for body mass index; Waist circumference adjusted for BMI (adjusted for smoking behaviour); Waist circumference adjusted for BMI (joint analysis main effects and smoking interaction); Waist circumference adjusted for BMI in active individuals; Waist circumference adjusted for BMI (joint analysis main effects and physical activity in…	ADAMTSL3
15	85091836	15:85091836_CA_C	ASATadj	FALSE	TRUE	TRUE	rs2730075; rs8031704; rs140574883; rs12905223	0.24; 0.19; 0.15; 0.8	BMI-adjusted waist circumference; body fat percentage	Waist circumference adjusted for body mass index; Body fat percentage	UBE2Q2P1
16	53800954	rs1421085	ASAT/GFAT	TRUE	FALSE	TRUE			longitudinal BMI measurement, age at assessment;body mass index;fat body mass;waist circumference;body fat percentage;hip circumference	Age at adiposity rebound;Body mass index;Childhood body mass index;Childhood body fatness;Waist circumference variance;Body fat percentage;Hip circumference variance;Waist circumference;Hip circumference	FTO
16	53802494	rs11642015	ASAT(Female)	TRUE	FALSE	TRUE			body mass index	Body mass index;Body mass index variance	FTO
16	53806453	rs56094641	VAT; ASAT; GFAT; ASAT(Male); GFAT(Male); ASAT/GFAT(Male)	TRUE	FALSE	TRUE			visceral adipose tissue measurement	Predicted visceral adipose tissue	FTO
16	81534790	rs2925979	GFATadj(Female)	TRUE	FALSE	TRUE			BMI-adjusted waist-hip ratio, physical activity measurement;BMI-adjusted waist-hip ratio, sex interaction measurement, age at assessment;BMI-adjusted waist-hip ratio, sex interaction measurement;smoking behavior, BMI-adjusted waist-hip ratio;BMI-adjusted waist-hip ratio;BMI-adjusted waist circumference;waist-hip ratio	Waist-to-hip ratio adjusted for BMI (joint analysis for main effect and physical activity interaction);Waist-to-hip ratio adjusted for BMI x sex x age interaction (4df test);Waist-to-hip ratio adjusted for BMI x sex interaction;Waist-to-hip ratio adjusted for body mass index;Waist-to-hip ratio adjusted for BMI (adjusted for smoking behaviour);Waist-to-hip ratio adjusted for BMI;Waist circumferenc…	CMIP
16	86424697	rs1552657	ASAT/GFAT	FALSE	FALSE	FALSE					LINC00917
17	404300	rs8077609	ASATadj	FALSE	TRUE	TRUE	rs77612020; rs11247554; rs2034088; rs741677; rs12600794	0.24; 0.37; 0.49; 0.35; 0.11	BMI-adjusted waist circumference; BMI-adjusted hip circumference; BMI-adjusted waist circumference, physical activity measurement	Waist circumference adjusted for body mass index; Hip circumference adjusted for BMI; Waist circumference adjusted for BMI (joint analysis main effects and physical activity interaction); Waist circumference adjusted for BMI in active individuals	ARL17B, ARL17A
17	7103861	rs34670319	VAT(Male)	FALSE	TRUE	TRUE	rs2242449; rs77549883	0.42; 0.13	body mass index; waist-hip ratio	Body mass index; Waist-hip ratio	DLG4
17	7185092	rs5418	VAT/GFAT(Male)	FALSE	TRUE	TRUE	rs2242449; rs77549883	0.38; 0.13	body mass index; waist-hip ratio	Body mass index; Waist-hip ratio	SLC2A4
17	7538785	rs2955617	GFATadj	TRUE	FALSE	TRUE			body fat percentage, high density lipoprotein cholesterol measurement	Body fat percentage and HDL-C (pairwise)	SHBG
17	17455192	rs8075019	GFATadj	FALSE	TRUE	TRUE	rs11657678; rs8078513	0.31; 0.33	BMI-adjusted waist-hip ratio; waist-hip ratio	Waist-to-hip ratio adjusted for BMI; Waist-hip ratio	PEMT
17	17533991	rs4925049	VAT/ASAT	FALSE	TRUE	TRUE	rs11657678; rs8078513	0.42; 0.43	BMI-adjusted waist-hip ratio; waist-hip ratio	Waist-to-hip ratio adjusted for BMI; Waist-hip ratio	PEMT
17	62016727	rs112489358	ASATadj(Male)	FALSE	TRUE	TRUE	rs2320125; rs2532111	0.61; 0.6	BMI-adjusted waist-hip ratio; waist-hip ratio	Waist-to-hip ratio adjusted for BMI; Waist-hip ratio	SCN4A
17	76324751	rs4444401	ASATadj	FALSE	FALSE	FALSE					SOCS3
18	42776435	rs269967	VAT/ASAT	FALSE	TRUE	TRUE	rs6507603; rs17739187; rs11082430; rs16978350; rs10438964	0.65; 0.66; 0.65; 0.15; 0.14	BMI-adjusted waist-hip ratio; waist-hip ratio; body mass index	Waist-to-hip ratio adjusted for BMI; Waist-hip ratio; Body mass index	SETBP1
19	18324329	rs2302209	ASATadj; ASAT/GFAT	FALSE	TRUE	TRUE	rs273504; rs273505; rs66464318; rs885683; rs11554159; rs874628; rs4808762; rs11670370; rs4808773; rs11666808; rs4531856; rs12608504; rs7256111	0.3; 0.3; 0.48; 0.57; 0.8; 0.88; 0.97; 0.66; 0.31; 0.25; 0.23; 0.23; 0.22	body mass index; BMI-adjusted waist circumference; BMI-adjusted waist-hip ratio; visceral adipose tissue measurement; waist-hip ratio; body fat percentage; BMI-adjusted waist-hip ratio, sex interaction measurement, age at assessment; smoking behavior, BMI-adjusted waist circumference; smoking behavior, BMI-adjusted waist-hip ratio	Body mass index; Waist circumference adjusted for body mass index; Waist-to-hip ratio adjusted for BMI; Waist-to-hip ratio adjusted for BMI (additive genetic model); Predicted visceral adipose tissue; Waist-hip ratio; Body fat percentage; Waist circumference adjusted for BMI in non-smokers; Waist-to-hip ratio adjusted for BMI x sex x age interaction (4df test); Waist circumference adjusted for BM…	PDE4C
19	18338709	rs62120394	VAT; ASAT	FALSE	TRUE	TRUE	rs273504; rs273505; rs66464318; rs885683; rs11554159; rs874628; rs4808762; rs11670370; rs4808773; rs11666808; rs4531856; rs12608504; rs7256111	0.29; 0.29; 0.47; 0.56; 0.78; 0.86; 0.96; 0.68; 0.33; 0.26; 0.23; 0.23; 0.23	body mass index; BMI-adjusted waist circumference; BMI-adjusted waist-hip ratio; visceral adipose tissue measurement; waist-hip ratio; body fat percentage; BMI-adjusted waist-hip ratio, sex interaction measurement, age at assessment; smoking behavior, BMI-adjusted waist circumference; smoking behavior, BMI-adjusted waist-hip ratio	Body mass index; Waist circumference adjusted for body mass index; Waist-to-hip ratio adjusted for BMI; Waist-to-hip ratio adjusted for BMI (additive genetic model); Predicted visceral adipose tissue; Waist-hip ratio; Body fat percentage; Waist circumference adjusted for BMI in non-smokers; Waist-to-hip ratio adjusted for BMI x sex x age interaction (4df test); Waist circumference adjusted for BM…	PDE4C
19	33785832	19:33785832_CA_C	VAT; VATadj; VAT/ASAT; VAT/GFAT; VAT/ASAT(Male); VATadj(Female); VAT/ASAT(Female); VAT/GFAT(Female)	FALSE	TRUE	TRUE	rs1423056; rs56160221; rs874966; rs41355649; rs62126643; rs4081724; rs73030120	0.24; 0.31; 0.17; 0.1; 0.23; 0.21; 0.16	BMI-adjusted waist-hip ratio, physical activity measurement; BMI-adjusted waist circumference; BMI-adjusted waist-hip ratio; smoking behavior, BMI-adjusted waist-hip ratio	Waist-to-hip ratio adjusted for BMI in active individuals; Waist-to-hip ratio adjusted for BMI (joint analysis for main effect and physical activity interaction); Waist-to-hip ratio adjusted for body mass index; Waist circumference adjusted for body mass index; Waist-to-hip ratio adjusted for BMI; Waist-to-hip ratio adjusted for BMI (adjusted for smoking behaviour)	CEBPA
19	33805720	rs7250362	VATadj	FALSE	TRUE	TRUE	rs1423056; rs874966; rs17569; rs2241382; rs7258031; rs61627965; rs7247614; rs11880064; rs12710011; rs10402145; rs7255303	0.19; 0.46; 0.18; 0.1; 0.15; 0.12; 0.14; 0.12; 0.14; 0.14; 0.13	BMI-adjusted waist-hip ratio, physical activity measurement; BMI-adjusted waist-hip ratio; BMI-adjusted waist circumference; BMI-adjusted waist-hip ratio, sex interaction measurement, age at assessment; body mass index	Waist-to-hip ratio adjusted for BMI in active individuals; Waist-to-hip ratio adjusted for BMI (joint analysis for main effect and physical activity interaction); Waist-to-hip ratio adjusted for body mass index; Waist-to-hip ratio adjusted for BMI; Waist circumference adjusted for body mass index; Waist-to-hip ratio adjusted for BMI x sex x age interaction (4df test); Body mass index	CEBPA-DT
19	33832399	rs55865721	VATadj; VAT/ASAT	FALSE	TRUE	TRUE	rs41355649; rs731839; rs33823	0.63; 0.12; 0.1	BMI-adjusted waist-hip ratio; BMI-adjusted waist circumference; triglyceride measurement, body fat percentage; body fat percentage, high density lipoprotein cholesterol measurement; body fat percentage	Waist-to-hip ratio adjusted for BMI; Waist circumference adjusted for body mass index; Body fat percentage and triglycerides (pairwise); Body fat percentage and HDL-C (pairwise); Body fat percentage	CEBPA-DT
19	33834096	rs73026242	VATadj(Male); VAT/ASAT(Male)	FALSE	TRUE	TRUE	rs41355649; rs731839; rs33823	0.66; 0.12; 0.1	BMI-adjusted waist-hip ratio; BMI-adjusted waist circumference; triglyceride measurement, body fat percentage; body fat percentage, high density lipoprotein cholesterol measurement; body fat percentage	Waist-to-hip ratio adjusted for BMI; Waist circumference adjusted for body mass index; Body fat percentage and triglycerides (pairwise); Body fat percentage and HDL-C (pairwise); Body fat percentage	CEBPG
19	33846522	rs1423062	ASAT/GFAT	FALSE	TRUE	TRUE	rs62126643; rs4081724; rs73030120; rs17569; rs2241382; rs731839; rs7247614; rs11880064; rs12710011; rs10402145; rs7255303; rs33823	0.21; 0.21; 0.27; 0.11; 0.66; 0.2; 0.19; 0.13; 0.14; 0.19; 0.13; 0.13	BMI-adjusted waist-hip ratio; smoking behavior, BMI-adjusted waist-hip ratio; BMI-adjusted waist circumference; triglyceride measurement, body fat percentage; body fat percentage, high density lipoprotein cholesterol measurement; body mass index; body fat percentage	Waist-to-hip ratio adjusted for BMI; Waist-to-hip ratio adjusted for BMI (adjusted for smoking behaviour); Waist-to-hip ratio adjusted for body mass index; Waist circumference adjusted for body mass index; Body fat percentage and triglycerides (pairwise); Body fat percentage and HDL-C (pairwise); Body mass index; Body fat percentage	CEBPG
19	33890838	rs10406327	VATadj; VAT/ASAT; VAT/GFAT; VATadj(Male); VAT/ASAT(Male); VATadj(Female)	TRUE	FALSE	TRUE			BMI-adjusted waist circumference	Waist circumference adjusted for body mass index	PEPD
19	33892409	rs889138	VAT/ASAT(Female)	FALSE	TRUE	TRUE	rs1423056; rs874966; rs62126643; rs4081724; rs73030120; rs17569; rs7258031; rs10406327; rs3786897; rs3786898; rs731839; rs61627965; rs12373536	0.11; 0.14; 0.11; 0.12; 0.18; 0.23; 0.63; 0.87; 0.88; 0.88; 0.27; 0.18; 0.11	BMI-adjusted waist-hip ratio, physical activity measurement; BMI-adjusted waist-hip ratio; BMI-adjusted waist circumference; smoking behavior, BMI-adjusted waist-hip ratio; BMI-adjusted waist-hip ratio, sex interaction measurement, age at assessment; BMI-adjusted waist circumference, physical activity measurement; smoking behavior, BMI-adjusted waist circumference; waist-hip ratio; triglyceride m…	Waist-to-hip ratio adjusted for BMI in active individuals; Waist-to-hip ratio adjusted for BMI (joint analysis for main effect and physical activity interaction); Waist-to-hip ratio adjusted for body mass index; Waist-to-hip ratio adjusted for BMI; Waist circumference adjusted for body mass index; Waist-to-hip ratio adjusted for BMI (adjusted for smoking behaviour); Waist-to-hip ratio adjusted fo…	PEPD
19	33893008	rs3786897	VAT	TRUE	FALSE	TRUE			BMI-adjusted waist circumference, physical activity measurement;BMI-adjusted waist-hip ratio, physical activity measurement;smoking behavior, BMI-adjusted waist circumference;waist-hip ratio;BMI-adjusted waist circumference;BMI-adjusted waist-hip ratio	Waist circumference adjusted for BMI in active individuals;Waist circumference adjusted for body mass index;Waist-to-hip ratio adjusted for body mass index;Waist circumference adjusted for BMI (joint analysis main effects and smoking interaction);Waist circumference adjusted for BMI (adjusted for smoking behaviour);Waist circumference adjusted for BMI (joint analysis main effects and physical act…	PEPD
19	33897478	rs3786901	VAT/GFAT(Female)	FALSE	TRUE	TRUE	rs1423056; rs874966; rs62126643; rs4081724; rs73030120; rs17569; rs7258031; rs10406327; rs3786897; rs3786898; rs731839; rs61627965; rs33823	0.14; 0.18; 0.1; 0.1; 0.15; 0.25; 0.51; 0.76; 0.99; 0.99; 0.33; 0.2; 0.13	BMI-adjusted waist-hip ratio, physical activity measurement; BMI-adjusted waist-hip ratio; BMI-adjusted waist circumference; smoking behavior, BMI-adjusted waist-hip ratio; BMI-adjusted waist-hip ratio, sex interaction measurement, age at assessment; BMI-adjusted waist circumference, physical activity measurement; smoking behavior, BMI-adjusted waist circumference; waist-hip ratio; triglyceride m…	Waist-to-hip ratio adjusted for BMI in active individuals; Waist-to-hip ratio adjusted for BMI (joint analysis for main effect and physical activity interaction); Waist-to-hip ratio adjusted for body mass index; Waist-to-hip ratio adjusted for BMI; Waist circumference adjusted for body mass index; Waist-to-hip ratio adjusted for BMI (adjusted for smoking behaviour); Waist-to-hip ratio adjusted fo…	PEPD
19	33994417	rs3786920	GFATadj	FALSE	TRUE	TRUE	rs62126643; rs4081724; rs73030120; rs17569; rs2241382; rs731839; rs61627965; rs7247614; rs11880064; rs12710011; rs10402145; rs7255303; rs33823; rs12373536	0.14; 0.14; 0.14; 0.12; 0.37; 0.23; 0.12; 0.53; 0.38; 0.34; 0.53; 0.38; 0.37; 0.17	BMI-adjusted waist-hip ratio; smoking behavior, BMI-adjusted waist-hip ratio; BMI-adjusted waist circumference; triglyceride measurement, body fat percentage; body fat percentage, high density lipoprotein cholesterol measurement; body mass index; body fat percentage	Waist-to-hip ratio adjusted for BMI; Waist-to-hip ratio adjusted for BMI (adjusted for smoking behaviour); Waist-to-hip ratio adjusted for body mass index; Waist circumference adjusted for body mass index; Body fat percentage and triglycerides (pairwise); Body fat percentage and HDL-C (pairwise); Body mass index; Body fat percentage	PEPD
19	34001331	rs73041147	VAT/GFAT; VATadj(Female)	FALSE	TRUE	TRUE	rs41355649; rs33823	0.49; 0.13	BMI-adjusted waist-hip ratio; BMI-adjusted waist circumference; body fat percentage	Waist-to-hip ratio adjusted for BMI; Waist circumference adjusted for body mass index; Body fat percentage	PEPD
19	34014316	rs33845	VATadj(Female)	FALSE	TRUE	TRUE	rs17569; rs7258031; rs61627965; rs7247614; rs10402145; rs33823	0.39; 0.15; 0.59; 0.11; 0.11; 0.17	BMI-adjusted waist circumference; BMI-adjusted waist-hip ratio, physical activity measurement; BMI-adjusted waist-hip ratio, sex interaction measurement, age at assessment; BMI-adjusted waist-hip ratio; body mass index; body fat percentage	Waist circumference adjusted for body mass index; Waist-to-hip ratio adjusted for BMI in active individuals; Waist-to-hip ratio adjusted for BMI (joint analysis for main effect and physical activity interaction); Waist-to-hip ratio adjusted for BMI x sex x age interaction (4df test); Waist-to-hip ratio adjusted for body mass index; Waist-to-hip ratio adjusted for BMI; Body mass index; Body fat pe…	PEPD
19	34019403	19:34019403_GAC_G	GFAT	FALSE	TRUE	TRUE	rs2241382; rs731839; rs7247614; rs11880064; rs12710011; rs10402145; rs7255303; rs33823	0.17; 0.39; 0.23; 0.32; 0.31; 0.23; 0.32; 0.86	BMI-adjusted waist-hip ratio; triglyceride measurement, body fat percentage; body fat percentage, high density lipoprotein cholesterol measurement; body mass index; body fat percentage	Waist-to-hip ratio adjusted for BMI; Body fat percentage and triglycerides (pairwise); Body fat percentage and HDL-C (pairwise); Body mass index; Body fat percentage	PEPD
19	49279612	rs4801774	VAT(Female)	FALSE	TRUE	TRUE	rs2287922	0.13	BMI-adjusted waist-hip ratio; waist-hip ratio	Waist-to-hip ratio adjusted for BMI (additive genetic model); Waist-hip ratio	FGF21
20	3139717	rs79818747	ASAT; GFAT	FALSE	TRUE	TRUE	rs650759	0.13	fat body mass	Childhood body fatness	LZTS3
20	39179822	rs1883711	GFATadj	TRUE	FALSE	TRUE			BMI-adjusted waist-hip ratio	Waist-to-hip ratio adjusted for BMI	MAFB
21	35593827	rs28451064	VATadj; VAT/GFAT; VATadj(Male); VAT/ASAT(Male)	TRUE	FALSE	TRUE			BMI-adjusted waist-hip ratio;BMI-adjusted waist circumference;waist-hip ratio	Waist-to-hip ratio adjusted for BMI;Waist circumference adjusted for body mass index;Waist-hip ratio	LINC00310
22	29453193	rs12321	VAT/ASAT; VAT/GFAT	FALSE	TRUE	TRUE	rs2294239; rs2179129; rs4823006	0.89; 0.92; 0.95	BMI-adjusted waist-hip ratio, physical activity measurement; smoking behavior, BMI-adjusted waist-hip ratio; BMI-adjusted waist-hip ratio; BMI-adjusted waist circumference; waist-hip ratio; BMI-adjusted waist-hip ratio, sex interaction measurement, age at assessment	Waist-to-hip ratio adjusted for BMI in active individuals; Waist-to-hip ratio adjusted for BMI (joint analysis for main effect and physical activity interaction); Waist-to-hip ratio adjusted for body mass index; Waist-to-hip ratio adjusted for BMI (adjusted for smoking behaviour); Waist-to-hip ratio adjusted for BMI; Waist circumference adjusted for body mass index; Waist-hip ratio; Waist-to-hip …	C22orf31
22	38505347	rs6001008	GFAT	FALSE	TRUE	TRUE	rs3761445; rs4821764	0.57; 0.6	body fat percentage; triglyceride measurement, body fat percentage; body fat percentage, high density lipoprotein cholesterol measurement	Body fat percentage; Body fat percentage and triglycerides (pairwise); Body fat percentage and HDL-C (pairwise)	BAIAP2L2
22	38601430	rs55951234	GFATadj	FALSE	TRUE	TRUE	rs3761445; rs4821764	0.88; 0.99	body fat percentage; triglyceride measurement, body fat percentage; body fat percentage, high density lipoprotein cholesterol measurement	Body fat percentage; Body fat percentage and triglycerides (pairwise); Body fat percentage and HDL-C (pairwise)	MAFF

## Sheet: Supplementary Data 5
Supplementary Data 5 Association of ACVR1C missense variant rs56188432 with adiposity traits
After QC, associations were done in up to 38,965 participants
Among the 38,965 participants, 162 (0.4%) were carriers of the missense variant; there were no homozygous carriers
Traits were inverse normal transformed prior to associations.
Linear regressions for each adiposity trait were done that were adjusted for age, age squared, sex, imaging center, genotyping array, and the first 10 principal components of genetic ancestry
Of note, while this variant is on the genotyping array for UKB, it was excluded from the GWAS because of MAF < 0.005
Trait	Beta (95% CI)	P-value
VAT	-0.08 (-0.24-0.07)	0.28
ASAT	0.08 (-0.08-0.23)	0.33
GFAT	0.15 (0.00-0.31)	0.052
VATadj	-0.28 (-0.43--0.13)	0.00038
ASATadj	-0.05 (-0.21-0.10)	0.52
GFATadj	0.11 (-0.05-0.26)	0.17
VAT/ASAT	-0.23 (-0.38--0.08)	0.003
VAT/GFAT	-0.21 (-0.37--0.06)	0.006
ASAT/GFAT	-0.07 (-0.22-0.09)	0.4

## Sheet: Supplementary Data 6
Supplementary Data 6 Traits used for clustering gluteofemoral adiposity genetic loci
All summary statistics were obtained from the Pan-UKBB project (https://pan.ukbb.broadinstitute.org).
Albumin
Alkaline phosphatase
Alanine aminotransferase
Apolipoprotein A
AST
Body mass index
Body fat percentage
C-reactive protein
Calcium
Cholesterol
Creatinine
Cystatin C
Diastolic blood pressure
Direct bilirubin
Gamma glutamyltransferase
Glucose
Hemoglobin A1C
HDL cholesterol
Insulin-like growth factor 1
Ischemic heart disease
Estradiol
Phosphate
Rheumatoid factor
Systolic blood pressure
Sex hormone binding globulin
Testosterone
Triglycerides
Total bilirubin
Total protein
Urate
Urea
Vitamin D

## Sheet: Supplementary Data 7
Supplementary Data 7 GFATadj clustering results
All loci were aligned to GFATadj and clustered using 32 traits listed in Supplementary Data 6.
Of note, no other adiposity traits from this study were used for this clustering analysis.
All 100 runs converged to the same 3 clusters.
Loci are denoted by their closest gene as listed in Supplementary Data 3.
Locus and trait weights are listed for each of the 3 clusters, ranked by weights for Cluster 1.
Locus	Cluster 1	Cluster 2	Cluster 3		Trait	Cluster 1	Cluster 2	Cluster 3
COBLL1	3.20002	0.799972	0.195732		HDL_pos	5.75506	0	0.0864043
LOC646736	2.99382	0.610329	0		TG_neg	4.97843	2.19845	0.103347
C5orf67	2.50351	0.858876	0.137766		SHBG_pos	3.30684	0.928577	3.75615
VEGFA	2.47	0.629705	0		Body_fat_percentage_pos	3.14606	0.38704	0.0906513
DNAH10.1	2.42346	0	0.0615828		ALT_neg	2.66588	1.86464	0
CMIP	2.19186	0.0255639	0.351965		Albumin_neg	2.12947	1.28923	0
PPARG	2.16535	1.22524	0		Urate_neg	2.11156	0.00786995	0
ZNF664	2.1634	0	2.8674e-09		Gamma_glutamyltransferase_neg	1.93566	2.39967	0
MAFF	2.12913	0.00805983	0		HBA1C_neg	1.69757	0.236395	0.804372
COBLL1.1	2.02608	0.531658	0.0762774		Testosterone_pos	1.44701	0	1.68248
RSPO3	1.95528	0.659616	0		BMI_pos	1.34496	0.863027	0.0406798
LINC01214	1.81176	0.0211291	0.0684002		Calcium_neg	1.33859	1.22787	0
LINC01625	1.77329	0.534678	0		ALP_pos	1.21407	0	1.91368
SHBG	1.61814	0	1.66425		Creatinine_neg	1.18788	0	0.117567
PEPD	1.57223	1.2194	0		IGF_1_neg	1.12829	1.41915	1.24609
SMIM29	1.52891	0.883448	0.00526085		AST_neg	1.0617	3.70567	0
LOC646736.1	1.51145	0.00623827	0		Rheumatoid_factor_neg	1.04578	0.374243	0.417215
LYPLAL1-AS1	1.4882	0.731738	0.129608		SBP_neg	1.02972	0.534031	0.874864
PLCB3	1.45806	0.292302	0		Phosphate_neg	1.00686	0.743825	0.00010294
FAM13A	1.39664	0.28026	0		Total_protein_neg	0.972302	2.49343	0
CCDC92	1.37059	0	0		C_reactive_protein_pos	0.935407	0.194462	0.146163
SLC22A3	1.30706	0.735957	0.826637		Oestradiol_pos	0.911047	0.064153	0.656834
LINC02537.1	1.25261	0.0759817	0.0447338		GLUCOSE_neg	0.885487	0.120832	0.350016
LINC02537	1.19614	0.00119117	0.0508654		Cystatin_C_neg	0.808802	0	0.258231
ZC3H11B	1.19464	0.389615	0		Ischemic_Heart_Disease_neg	0.767471	0.474825	0.362537
KNTC1	1.18864	0	0		Vitamin_D_pos	0.57824	0.367446	0.0141594
IP6K1	1.17609	0.418534	0.944428		Total_bilirubin_neg	0.557171	0.788451	0.0198787
LINC02227	1.13878	0.289954	0.0888324		DBP_neg	0.495349	1.53408	0.732489
PEMT	1.13861	0.00172155	0.367515		Urea_neg	0.445619	0.320527	0.123574
LOC101928306	1.08117	0.45045	0.0397641		Rheumatoid_factor_pos	0.419216	1.13173	0.143052
PDGFC	1.04175	0.776222	0.297426		Cholesterol_pos	0.347796	0	0.430688
ITPR2	1.03656	0.480883	0.172381		Total_bilirubin_pos	0.334976	0.204655	0.889423
OPTC	0.99592	0.334523	0		DBP_pos	0.291361	0.199806	0.0931253
EYA1	0.983885	0.675042	0.156137		Cystatin_C_pos	0.278759	2.74245	1.32357
PPARG.1	0.982556	0.784402	0.041981		Urea_pos	0.278379	0.195372	0.789083
KIF9	0.981153	0.651803	0.540599		IGF_1_pos	0.270852	0.225587	0.285685
RSPO3.1	0.973881	0.733223	0		Phosphate_pos	0.247164	0.232387	0.328378
COLEC11	0.900151	0	0.60333		Vitamin_D_neg	0.212192	0.0975473	0.274454
DMRT2	0.889863	0.100948	0.241952		SBP_pos	0.199969	0.0789906	0.214484
C22orf31	0.830227	0.346443	0.321317		ALP_neg	0.191827	1.54882	0.0515302
STON1-GTF2A1L, LHCGR	0.794289	0.312817	0.13483		GLUCOSE_pos	0.134917	0.48781	0.0249982
H6PD	0.794234	0.549	0.059353		BMI_neg	0.116061	0.0276334	0.573
FGFR2	0.753781	0.135952	0.0594382		Ischemic_Heart_Disease_pos	0.0948495	0.0776403	0.109581
HMGA1	0.739238	0.321925	0.589766		Cholesterol_neg	0.0810534	2.24192	0
CPEB4	0.721207	0.441552	0.139131		Body_fat_percentage_neg	0.0593576	0.1502	0.19686
ACVR1C	0.673616	0.244351	0.197735		Gamma_glutamyltransferase_pos	0.0400394	0	0.827467
NYAP2	0.671056	0	0		Oestradiol_neg	0.0333299	1.26779	0.0734617
SMIM20	0.655192	0	0.539858		SHBG_neg	0.0183987	0.0453901	0.0839564
NKX2-6	0.655186	0.292221	0.316459		Total_protein_pos	0.0140322	0.00572842	2.2971
ABCA1	0.648806	0.371822	0.181848		Albumin_pos	0	0	3.86918
ARL17B, ARL17A	0.646804	0.0428567	0.0905365		Calcium_pos	0	0	2.00699
LINC01948	0.646337	0.252376	0.0745694		AST_pos	0	0	1.85826
MTOR	0.632792	1.09387	0.261818		ALT_pos	0	0	1.85516
LINC02029	0.60788	0	1.59626		C_reactive_protein_neg	0	1.95252	1.77868
PRR5L	0.594999	0	0.0355765		Urate_pos	0	0.854018	0.448326
PNKD	0.551406	0.807795	0.0293963		Creatinine_pos	0	1.66285	0.191479
MIR588	0.523096	0.211416	0.912661		Testosterone_neg	0	0.373162	0.0697482
DNAJC27	0.518481	0.508457	0.213838		HDL_neg	0	1.53413	0.0677864
SSPN	0.506536	0.273907	0.0917234		TG_pos	0	0.110102	0.031287
CACNA1S	0.49725	0.346578	0.00112875		HBA1C_pos	0	0.825375	0.00532073
PLXND1	0.487763	0.638968	0.136613
DNAH10	0.482936	0.0847423	0
EXOG	0.480535	0.239614	0.0870029
GTF2H3	0.474574	0	0.176246
PDCL2	0.452755	0.60587	0.13448
MAFB	0.448744	1.58078	0
NCOA7	0.442538	0.293575	0.061491
SNRPC	0.420284	1.0272	0.384135
GSC	0.393559	0.0403945	0.27351
DPP10	0.384401	0.0660333	0.1031
CPLX1	0.373681	0	0.408487
MTMR11	0.373461	0.200528	0.282203
SLC44A1	0.367037	0.33313	0.044018
DLG1	0.35889	0.393264	0.052029
SETBP1	0.355292	0.531478	0.0174388
HLA-B	0.354796	3.98071	0.487761
MAML2	0.31067	0.0234489	0.205215
SCN4A	0.289462	0.136563	0.450382
TACR3	0.27564	0.415444	0.127794
LINC01732	0.248652	0.191843	0.133337
FGF2	0.225407	0.270794	0.161488
LINC00917	0.221747	0.716839	0
TBX15	0.214791	0.169617	0.235234
CPA1	0.199278	0.217486	0.180918
LZTS3	0.19828	0.0689812	0.0314527
HLA-DQB1	0.194079	0.966127	0.908484
OSMR-AS1	0.188475	0.278992	0.137569
LY86	0.173725	0.338644	0
KAT5	0.173558	0.251452	0.611236
HOXC13	0.15403	0.294376	0.0599198
HLA-DOA	0.148887	0.598385	0.426702
SPPL3	0.117992	0.275668	0.00331822
NCOR2	0.111674	0.394004	0
SERPINA1	0.10645	0.0116731	7.11173
EBF2	0.094799	0.453152	0.105727
LIN28B	0.091173	0.109943	0.722
HLA-DRB5	0	3.22913	0.696241
UHMK1	0	0.113854	0.37134
CEBPA	0	0.489054	0.288481
CDCA2	0	0.605158	0.0509025
HLA-DRB5.1	0	4.90677	0

## Sheet: Supplementary Data 8
Supplementary Data 8 GFAT clustering results
All loci were aligned to GFAT and clustered using 32 traits listed in Supplementary Data 6.
92 of 100 runs converged to 4 clusters.
Loci are denoted by their closest gene as listed in Supplementary Data 3.
Locus and trait weights are listed for each of the 4 clusters, ranked by weights for Cluster 1.
Locus	Cluster 1	Cluster 2	Cluster 3	Cluster 4		Trait	Cluster 1	Cluster 2	Cluster 3	Cluster 4
LOC646736	3.2655	0.880897	0	0		HDL_pos	5.64173	0	3.2934e-07	0
COBLL1.1	3.14529	0.832993	0.187336	0.202505		TG_neg	4.94379	1.97671	0.0785902	0
KLF14	2.53102	0.0583442	0	0.405505		SHBG_pos	3.31463	0.870671	3.41927	0
VEGFA	2.51865	0.616277	0	1.1983e-08		Body_fat_percentage_pos	2.7772	9.6479e-08	0	4.233
DNAH10.1	2.41748	0	0.00987886	0.39789		ALT_neg	2.61402	1.67706	0	0
ZNF664	2.19879	0	0	0.243048		Albumin_neg	2.07631	1.4162	0	0.779043
PPARG	2.10157	1.47886	0	0.316149		Urate_neg	1.93778	0.0600311	0	0
RSPO3	1.90786	0.630664	0	0.567847		Gamma_glutamyltransferase_neg	1.8341	2.25414	0	0.0539103
LINC01214	1.87152	0.0846732	0.0676831	0		HBA1C_neg	1.72987	0.285655	0.758649	0.143627
LINC01625	1.84221	0.55468	0	1.6715e-07		Testosterone_pos	1.5118	0	1.58081	0
SHBG	1.78537	0	1.55736	0		Calcium_neg	1.19482	1.41151	0	0.242662
PEPD.1	1.76824	1.04749	0	0.395571		ALP_pos	1.1277	0	1.92125	0.64602
SMIM29	1.59473	0.924387	0.00561822	0.0441083		AST_neg	1.05143	3.51921	0	0
PLCB3	1.54	0.303425	0	0		SBP_neg	1.00334	0.470313	0.781076	0.106574
BAIAP2L2	1.5235	0	0	0.642244		BMI_pos	0.922319	0.232643	0	5.08013
COBLL1.2	1.42702	0.723539	0.0916514	0.448878		Creatinine_neg	0.910869	0	0.118778	0.453533
C5orf67	1.41541	0.638102	0.0845863	0.0795849		Rheumatoid_factor_neg	0.887793	0.135897	0.139151	0.164482
FAM13A	1.38784	0.216222	0	0.413833		Oestradiol_pos	0.82242	0.0877067	0.589608	0.388047
COBLL1	1.34805	0.365485	0	0.110723		IGF_1_neg	0.809619	1.24	0.922887	0.83419
SLC22A3	1.31553	0.826152	0.729142	0.216084		GLUCOSE_neg	0.784604	0.089916	0.277945	0.0274124
PEPD	1.2629	0.490334	0	0		Phosphate_neg	0.770657	0.849364	0	0.461257
LYPLAL1-AS1	1.25706	0.603231	0.0741107	0.636274		Total_protein_neg	0.747891	2.95335	0	0.164101
LINC02537.1	1.2096	0.107041	0.0706296	0.112839		Ischemic_Heart_Disease_neg	0.743275	0.382834	0.335162	0.0008562
ZNF664.1	1.20046	0	0.0181659	0.275234		Cystatin_C_neg	0.723816	0	0.21336	0
PEMT	1.19098	0.0344062	0.33717	0		C_reactive_protein_pos	0.611084	0	0	2.10196
ZC3H11B	1.18567	0.453923	0	0.150339		Vitamin_D_pos	0.595481	0.37452	0.0169024	0.197532
LINC02537	1.13506	0.00623699	0.0620187	0.209687		DBP_neg	0.479809	1.41674	0.64737	0.0256567
PDGFC	1.10029	0.866	0.296327	0.00775046		Rheumatoid_factor_pos	0.457483	1.07945	0.089418	0.990322
LINC02227	1.09049	0.220492	0.0256272	0.54638		IGF_1_pos	0.378084	0.0648422	0.243065	0.331673
LOC101928306	1.08485	0.397954	0.0022237	0.316963		Urea_neg	0.372593	0.274703	0.0901984	0.190488
ITPR2	1.07785	0.515244	0.183868	0.0378387		Total_bilirubin_neg	0.35739	0.879405	0.0327838	0.582
KIF9	1.05225	0.669537	0.51603	0		Cholesterol_pos	0.341742	0	0.457062	0.215776
EYA1	1.00888	0.727354	0.160714	0.0745143		Urea_pos	0.284114	0.0296988	0.790799	0.771524
RSPO3.1	0.996731	0.742689	0	0.127388		Total_bilirubin_pos	0.240811	0.197588	0.775706	0.170549
KNTC1	0.994887	0	0	0.942		Cystatin_C_pos	0.23171	2.19	1.18823	2.02628
PPARG.1	0.992604	0.889029	0.0699061	0.0142419		ALP_neg	0.204785	1.09958	0.0947295	0.211117
DMRT2	0.934056	0.141127	0.224804	0		Phosphate_pos	0.197689	0.129896	0.295024	0.158454
COLEC11	0.926022	0	0.615771	0.131199		DBP_pos	0.146764	0.0468077	0.0348707	1.06112
C22orf31	0.844307	0.373491	0.269024	0.0962513		Vitamin_D_neg	0.0907573	0	0.206509	0.415347
H6PD	0.798159	0.654389	0.0595081	0		Oestradiol_neg	0.0774586	1.04595	0.01256	0.125016
FGFR2	0.744598	0.0804323	0.027138	0.270281		SBP_pos	0.0578907	0	0.0796749	0.962816
ACVR1C	0.713945	0.198731	0.161922	0.0761919		GLUCOSE_pos	0.044175	0.431702	0	0.701497
SMIM20	0.688128	0	0.557381	0		Ischemic_Heart_Disease_pos	0.0441217	0	0.0457748	0.390436
NYAP2	0.676495	0	0	0.0212087		Total_protein_pos	0.0240419	0	2.28752	0.186079
CPEB4	0.666858	0.275291	0.0697003	0.742487		Body_fat_percentage_neg	0.0223827	0	0.099283	0
LINC02029	0.660929	0	1.68068	0.081057		BMI_neg	0.00294933	0	0.462082	0.0125829
ARL17B, ARL17A	0.649319	0.0252032	0.0801851	0.155785		Urate_pos	0	0.392797	0.417678	1.87955
ABCA1	0.600847	0.317376	0.141027	0.426813		SHBG_neg	0	0	0.146488	1.66994
MTOR	0.588714	1.07974	0.213984	0.540881		HDL_neg	0	0.95948	0	1.38163
SSPN	0.521857	0.322437	0.101682	0		ALT_pos	0	0	1.9621	1.01034
TULP1	0.51775	0.145843	0.186687	0.538834		Cholesterol_neg	0	1.96183	0	0.976397
PLXND1	0.502567	0.600232	0.133923	0.180466		HBA1C_pos	0	0.651039	0	0.947527
HLA-B	0.470486	4.03696	0.503178	0.21703		Gamma_glutamyltransferase_pos	0	0	0.990968	0.913868
MAFB	0.457654	1.4918	0	0.431835		AST_pos	0	0	1.803	0.684203
DNAH10	0.44014	0.0979663	0	0.196003		Testosterone_neg	0	0.206936	0.0716061	0.673528
GTF2H3	0.43847	0	0.144006	0.235049		TG_pos	0	0	0.0472549	0.600583
GSC	0.397045	0.0594566	0.254574	0.0491981		Calcium_pos	0	0	2.0656	0.249083
CPLX1	0.387619	0	0.398187	0.0264557		Creatinine_pos	0	1.40599	0.100519	0.24455
SLC44A1	0.37752	0.327132	0.0310085	0.061257		Albumin_pos	0	0	4.05115	0
PDCL2	0.373123	0.667289	0.101259	0.35492		C_reactive_protein_neg	0	1.55737	1.5676	0
FGF21	0.308297	0.739185	0.271272	0.296388
MAML2	0.300126	0	0.196144	0.155176
SERPINA1	0.272997	0.116416	7.12827	0.0713952
DLG1	0.271445	0.365353	0.014787	0.448834
MTMR11	0.240802	0.0110531	0.192792	0.940954
SNRPC	0.203055	0.531525	0.202124	1.86645
FGF2	0.19973	0.220912	0.129155	0.296167
DNAJC27	0.195025	0.0635015	0.00353006	2.08
HOXC12	0.156642	0.306237	0.0680737	0
TBX15	0.152269	0.0475812	0.197468	0.502843
LZTS3	0.148179	3.2781e-07	0.0084096	0.324905
KAT5	0.127029	0.11737	0.551241	0.548147
LINC01793	0.115282	0.164308	0.0644155	0.0274136
LY86	0.113363	0.234478	0	0.468961
OSMR-AS1	0.103139	0.173315	0.0875352	0.532457
TFAP2B	0.0947439	0	0.0103563	1.34488
NCOR2	0.0759993	0.41065	0	0.155753
H4C5	0.0706597	0.190882	0.281647	1.9271
LINC01111	0.064633	0	0	1.5361
LINC01874	1.8556e-10	0.00338473	0.0708393	3.08813
FTO	0	0.167702	0	5.31316
IP6K1	0	0.242125	0.17874	2.67565
PDE4C	0	0	1.08987	1.90538
LIN28B-AS1	0	0.0654724	0.601669	0.753801
HLA-DRB5	0	5.07164	0	0.461605

## Sheet: Supplementary Data 9
Supplementary Data 9 GFATadj clustering results including VATadj and ASATadj
All loci were aligned to GFATadj and clustered using 32 traits listed in Supplementary Data 6 as well as VATadj and ASATadj.
All 100 runs converged to the same 3 clusters.
Loci are denoted by their closest gene as listed in Supplementary Data 3.
Locus and trait weights are listed for each of the 3 clusters, ranked by weights for Cluster 1.
Locus	Cluster 1	Cluster 2	Cluster 3		Trait	Cluster 1	Cluster 2	Cluster 3
COBLL1	3.21513	0.720994	0.186838		HDL_pos	5.71699	0	0.11519
LOC646736	3.0259	0.548776	0		TG_neg	4.96061	2.17236	0.115294
C5orf67	2.50614	0.749814	0.171212		SHBG_pos	3.29669	0.897229	3.75653
VEGFA	2.48532	0.691598	0		Body_fat_percentage_pos	3.15748	0.349582	0.084113
DNAH10.1	2.44046	0	0.0769769		ALT_neg	2.67211	1.82479	0
PPARG	2.22809	1.1904	0		Albumin_neg	2.14861	1.22925	0
CMIP	2.1867	0.0293634	0.357232		Urate_neg	2.10386	5.6317e-07	1.575e-07
ZNF664	2.17349	0	0.00963121		Gamma_glutamyltransferase_neg	1.94993	2.34055	0
MAFF	2.1087	0	0		HBA1C_neg	1.69256	0.22776	0.804356
COBLL1.1	2.02619	0.482057	0.0746664		Testosterone_pos	1.42901	0	1.69351
RSPO3	1.97981	0.708716	0		Calcium_neg	1.3522	1.19715	0
LINC01214	1.82099	4.5015e-07	0.0646763		BMI_pos	1.34492	0.873458	0.0316058
LINC01625	1.81596	0.616046	0		vatadjbmi3_neg	1.31685	1.72191	0.588543
SHBG	1.58148	0	1.66889		ALP_pos	1.20656	0	1.91807
PEPD	1.574	1.12727	0		Creatinine_neg	1.18637	0	0.125696
SMIM29	1.55279	0.909837	0.00124147		IGF_1_neg	1.13463	1.40752	1.23017
LYPLAL1-AS1	1.53428	0.688816	0.110842		AST_neg	1.08337	3.64999	0
LOC646736.1	1.50863	0	0		SBP_neg	1.03168	0.524603	0.876089
PLCB3	1.46125	0.330134	0		Rheumatoid_factor_neg	1.03162	0.405697	0.419012
FAM13A	1.40543	0.27301	0		Phosphate_neg	1.00818	0.728614	2.1006e-05
CCDC92	1.36705	0	0		Total_protein_neg	0.999201	2.4233	0
SLC22A3	1.3103	0.734887	0.825086		C_reactive_protein_pos	0.93383	0.20331	0.143031
LINC02537.1	1.25121	0.106446	0.0619696		asatadjbmi3_pos	0.92669	0.320074	0.0139059
ZC3H11B	1.23338	0.363856	0		Oestradiol_pos	0.909776	0.0525408	0.661483
KNTC1	1.20644	0	0		GLUCOSE_neg	0.887174	0.0992488	0.352902
LINC02537	1.19406	0.0292779	0.0673127		Cystatin_C_neg	0.79741	0	0.271168
IP6K1	1.17071	0.446847	0.946873		Ischemic_Heart_Disease_neg	0.763392	0.478732	0.361924
PEMT	1.14923	0.0272636	0.369129		Vitamin_D_pos	0.579782	0.363766	0.0132645
LINC02227	1.13757	0.245883	0.0884794		Total_bilirubin_neg	0.56511	0.77064	0.021926
LOC101928306	1.08925	0.434591	0.0329002		DBP_neg	0.494171	1.54298	0.722762
OPTC	1.05996	0.353036	0		Urea_neg	0.443952	0.33346	0.11851
ITPR2	1.05849	0.519598	0.173782		Rheumatoid_factor_pos	0.424118	1.14223	0.130835
PDGFC	1.04502	0.739968	0.307413		Cholesterol_pos	0.347212	0	0.431517
PPARG.1	1.00275	0.74912	0.0307009		Total_bilirubin_pos	0.32919	0.217228	0.886744
EYA1	0.989835	0.669839	0.17349		asatadjbmi3_neg	0.325797	0.126749	0.419067
RSPO3.1	0.984673	0.796636	0		DBP_pos	0.295965	0.206585	0.0881803
KIF9	0.983091	0.659963	0.552777		Cystatin_C_pos	0.290381	2.73017	1.29902
DMRT2	0.941567	0.147902	0.234805		Urea_pos	0.272957	0.209863	0.791
COLEC11	0.892945	0	0.600593		IGF_1_pos	0.264622	0.248473	0.2873
C22orf31	0.843729	0.400231	0.324187		Phosphate_pos	0.245622	0.245569	0.326023
H6PD	0.817438	0.530509	0.0508052		Vitamin_D_neg	0.207204	0.119767	0.273814
STON1-GTF2A1L, LHCGR	0.796833	0.337981	0.136197		SBP_pos	0.199132	0.0959128	0.211701
FGFR2	0.765537	0.109182	0.0530479		ALP_neg	0.195732	1.54425	0.0401947
HMGA1	0.739134	0.301097	0.584936		vatadjbmi3_pos	0.13178	0	0.174566
CPEB4	0.738946	0.53194	0.146033		GLUCOSE_pos	0.128993	0.511417	0.0235313
NYAP2	0.691481	0	0		BMI_neg	0.117296	0.0282888	0.572432
ARL17B, ARL17A	0.689068	0.0589885	0.0800207		Ischemic_Heart_Disease_pos	0.0975142	0.0798194	0.105681
ACVR1C	0.68004	0.319369	0.205842		Cholesterol_neg	0.0839308	2.24021	0
SMIM20	0.676997	0	0.555564		Body_fat_percentage_neg	0.0564489	0.156068	0.198914
ABCA1	0.660751	0.417812	0.18625		Gamma_glutamyltransferase_pos	0.0389338	0	0.829337
NKX2-6	0.660538	0.292824	0.314305		Oestradiol_neg	0.0320402	1.28824	0.0624577
MTOR	0.652741	1.15941	0.2736		SHBG_neg	0.0137928	0.0635879	0.0855861
LINC01948	0.646072	0.2514	0.0878703		Total_protein_pos	0.0102237	0.0135692	2.30432
PRR5L	0.607241	0	0.0413717		Testosterone_neg	7.0462e-06	0.378455	0.0652742
LINC02029	0.59608	0	1.65462		C_reactive_protein_neg	0	1.96073	1.7633
PNKD	0.562716	0.863651	0.0392753		Creatinine_pos	0	1.65935	0.178498
DNAJC27	0.552529	0.565979	0.202554		HDL_neg	0	1.56525	0.0502807
CACNA1S	0.547022	0.321159	0		Urate_pos	0	0.881602	0.440434
MIR588	0.536957	0.193636	0.894479		HBA1C_pos	0	0.835367	2.6011e-09
EXOG	0.518195	0.215113	0.0760575		TG_pos	0	0.138937	0.0285483
SSPN	0.509774	0.250484	0.0881264		Albumin_pos	0	0	3.87988
PLXND1	0.49848	0.634075	0.130117		AST_pos	0	0	1.85941
GTF2H3	0.490648	0	0.172321		ALT_pos	0	0	1.85934
DNAH10	0.487951	0.0906657	0.00020991		Calcium_pos	0	0	2.01311
PDCL2	0.472028	0.585639	0.123671
MAFB	0.457796	1.59114	0
NCOA7	0.457319	0.337381	0.0609694
SNRPC	0.428154	1.03194	0.367945
MTMR11	0.403066	0.183537	0.266902
GSC	0.395695	0.0256671	0.293818
DPP10	0.388803	0.10195	0.110223
CPLX1	0.388679	0	0.412617
DLG1	0.381999	0.371923	0.0394692
SETBP1	0.381013	0.583077	0.015834
SLC44A1	0.372827	0.372543	0.0524476
HLA-B	0.357262	4.00275	0.472275
SCN4A	0.323183	0.118932	0.440726
MAML2	0.312331	0.0137053	0.20754
TACR3	0.289125	0.422196	0.122713
LINC01732	0.26446	0.194961	0.12926
FGF2	0.24517	0.300805	0.158558
LINC00917	0.227972	0.694881	0
TBX15	0.227465	0.217947	0.263231
LZTS3	0.216251	0.0844239	0.0271267
CPA1	0.206586	0.226939	0.196308
OSMR-AS1	0.19702	0.27481	0.130944
HLA-DQB1	0.196947	1.05266	0.920769
LY86	0.195225	0.411513	0
KAT5	0.178875	0.259837	0.605851
HOXC13	0.156279	0.288927	0.0678434
HLA-DOA	0.153975	0.62901	0.425
SPPL3	0.139083	0.309241	0.00066103
EBF2	0.124849	0.572289	0.111429
NCOR2	0.113147	0.380883	0
LIN28B	0.0982154	0.108666	0.715004
SERPINA1	0.0820241	0.0447396	7.13814
UHMK1	0.00274364	0.168115	0.387125
HLA-DRB5.1	0	4.90163	0
HLA-DRB5	0	3.30403	0.687553
CDCA2	0	0.838199	0.0702721
CEBPA	0	0.675877	0.306582

## Sheet: Supplementary Data 10
Supplementary Data 10 Sex heterogeneity analysis
CHR - chromosome, BP - GRCh37 position, EAF - effect allele frequency, BETA - effect size, SE - standard error of effect size.
inLDwith - indicates by CHR/BP/A1/A0 position SNPs in high LD with the listed one (R2 > 0.1) - SNPs were LDclumped (R2 > 0.1) with respect to P-value for sex-combined analyses and lead SNPs were plotted in Figure 3
SNPs that were genome-wide significant for any of the joint, male only, and female only association studies were included for each trait.
P_sexdiff indicates the sex difference p-value as computed by EasyStrata.
Trait	CHR	BP	SNP	Effect Allele	Other Allele	EAF	BETA	SE	P	BETA_Male	SE_Male	P_Male	BETA_Female	SE_Female	P_Female	P_sexdiff	Nearest Gene	inLDwith
VATadj	1	11099387	1:11099387_GTGGATGGATGGA_G	GTGGATGGATGGA	G	0.473	-0.044	0.008	2.3e-07	-0.07	0.012	9.1e-09	-0.023	0.012	0.07	0.0039	MASP2	1:11220187:C:T
VATadj	1	11220187	rs12089366	C	T	0.777	0.058	0.009	9.4e-12	0.068	0.012	9.1e-08	0.05	0.012	4.9e-05	0.27	MTOR	1:11099387:G:GTGGATGGATGGA
VATadj	1	204430834	rs56006999	C	T	0.821	0.054	0.009	3.6e-09	0.033	0.013	0.011	0.076	0.013	8.4e-09	0.019	PIK3C2B
VATadj	2	121310704	rs35932591	C	T	0.879	0.061	0.011	3.8e-08	0.086	0.016	3.9e-08	0.039	0.015	0.017	0.026	LINC01101
VATadj	2	219191256	rs3731861	T	C	0.622	-0.038	0.007	4.7e-08	-0.033	0.011	0.0016	-0.043	0.01	6.8e-06	0.47	PNKD
VATadj	3	56901687	rs1500714	C	G	0.855	0.036	0.01	0.00036	-0.012	0.015	0.4	0.081	0.015	1.8e-08	6.7e-06	ARHGEF3
VATadj	3	156795468	rs13322435	A	G	0.591	-0.056	0.007	8.4e-14	-0.044	0.01	2.8e-05	-0.064	0.01	1.4e-10	0.16	LINC02029	3:156797225:C:T
VATadj	3	156797225	rs56082403	T	C	0.593	-0.056	0.007	6.9e-14	-0.046	0.01	1.7e-05	-0.064	0.01	2e-10	0.2	LINC02029	3:156795468:A:G
VATadj	5	55794632	rs30351	G	A	0.264	0.071	0.008	1.1e-16	0.088	0.012	3.7e-13	0.057	0.011	2.2e-07	0.056	LINC01948
VATadj	5	173307328	rs72810972	G	T	0.716	-0.054	0.008	2.3e-12	-0.072	0.011	3.1e-10	-0.036	0.011	0.0016	0.023	CPEB4	5:173392398:A:T
VATadj	5	173392398	rs10054063	A	T	0.691	-0.051	0.008	9.2e-12	-0.075	0.011	2.7e-11	-0.029	0.011	0.0088	0.0028	CPEB4	5:173307328:G:T
VATadj	6	31325115	rs9266218	A	G	0.385	-0.057	0.007	5.3e-14	-0.058	0.011	7.2e-08	-0.052	0.011	2.6e-06	0.67	HLA-B	6:31346805:A:G
VATadj	6	31346805	rs9266627	A	G	0.66	-0.044	0.007	2.9e-09	-0.03	0.011	0.0047	-0.059	0.011	1.6e-08	0.054	MICA-AS1	6:31325115:A:G
VATadj	6	32468804	rs113602321	T	A	0.656	-0.056	0.008	1.4e-11	-0.071	0.012	2.4e-09	-0.043	0.012	0.00056	0.09	HLA-DRB5	6:32479878:C:T; 6:32621590:C:T
VATadj	6	32479878	rs76072243	T	C	0.562	-0.055	0.007	4.9e-14	-0.06	0.011	2.1e-08	-0.051	0.01	2.5e-06	0.54	HLA-DRB5	6:32468804:A:T; 6:32621590:C:T
VATadj	6	32509842	rs115250958	C	A	0.886	0.074	0.012	7.6e-10	0.07	0.018	8.4e-05	0.082	0.017	1.3e-06	0.6	HLA-DRB5
VATadj	6	32621590	6:32621590_T_C	T	C	0.651	-0.061	0.008	5.5e-14	-0.051	0.012	1.2e-05	-0.075	0.011	4.3e-10	0.14	HLA-DQB1	6:32479878:C:T; 6:32625967:A:C; 6:32468804:A:T
VATadj	6	32625967	rs2858856	C	A	0.721	-0.047	0.008	8.8e-09	-0.04	0.011	0.00049	-0.058	0.011	5.7e-07	0.27	HLA-DQB1	6:32621590:C:T
VATadj	6	34177853	rs185139895	G	A	0.958	-0.1	0.018	3.3e-09	-0.064	0.026	0.0067	-0.134	0.025	1.4e-07	0.044	MIR6835
VATadj	6	43757896	rs998584	C	A	0.517	-0.057	0.007	1.8e-15	-0.064	0.01	9.8e-10	-0.053	0.01	6.8e-08	0.43	VEGFA
VATadj	6	127419811	rs2800736	G	A	0.465	-0.043	0.007	4.8e-10	-0.042	0.01	3.8e-05	-0.041	0.01	3.2e-05	0.95	RSPO3
VATadj	6	127440047	rs577721086	T	C	0.952	-0.118	0.017	5.2e-13	-0.072	0.024	0.0019	-0.159	0.023	1.2e-11	0.0085	RSPO3
VATadj	6	139829695	rs5880430	T	TTGAA	0.37	0.06	0.007	2.2e-16	0.043	0.011	2.8e-05	0.078	0.01	9.1e-14	0.018	LINC01625	6:139842576:A:AATT
VATadj	6	139842576	rs4052908	A	AATT	0.365	0.06	0.007	4.2e-16	0.041	0.011	8.1e-05	0.079	0.01	4.1e-14	0.0089	LINC01625	6:139829695:T:TTGAA
VATadj	7	28197805	rs149643430	C	CACACAG	0.424	0.043	0.007	1.5e-08	0.035	0.011	0.0006	0.05	0.01	9.3e-07	0.3	JAZF1
VATadj	8	25464670	rs73221948	G	T	0.709	0.09	0.008	2.5e-29	0.087	0.012	2.5e-13	0.094	0.011	1.4e-16	0.66	CDCA2	8:25464690:G:T; 8:25464690:G:T
VATadj	8	25464690	rs11992444	G	T	0.492	-0.078	0.007	1.3e-29	-0.079	0.01	1.6e-14	-0.078	0.01	1.3e-15	0.96	CDCA2	8:25464670:G:T
VATadj	8	25917711	rs4872393	G	A	0.773	-0.06	0.008	2e-12	-0.063	0.012	2.2e-07	-0.058	0.012	8.8e-07	0.74	EBF2
VATadj	9	107722705	rs1962883	C	T	0.529	-0.032	0.007	1.4e-05	-0.001	0.01	0.91	-0.062	0.01	1.1e-09	2.2e-05	ABCA1
VATadj	10	25767521	rs1329254	C	T	0.37	0.042	0.007	1.4e-08	0.042	0.011	0.00011	0.044	0.01	5.7e-05	0.88	GPR158
VATadj	11	32470775	rs35641603	C	T	0.836	0.059	0.01	1.1e-10	0.087	0.014	2e-10	0.033	0.014	0.011	0.0045	WT1-AS	11:32479807:A:G
VATadj	11	32479807	rs11031796	G	A	0.612	0.052	0.007	5.1e-14	0.06	0.011	4.1e-09	0.047	0.01	1.3e-06	0.37	WT1-AS	11:32470775:C:T
VATadj	11	46610325	11:46610325_CA_C	CA	C	0.793	0.057	0.009	2.2e-10	0.057	0.013	2e-05	0.06	0.013	4.3e-06	0.87	AMBRA1
VATadj	11	69195097	rs7933253	T	C	0.048	0.098	0.017	1.3e-08	0.1	0.024	7.1e-05	0.097	0.023	5.7e-05	0.93	LOC102724265
VATadj	12	122820960	12:122820960_TAA_T	TAA	T	0.214	0.039	0.009	3.6e-06	0.009	0.013	0.53	0.07	0.012	1.6e-08	0.00047	CLIP1
VATadj	12	124409502	rs7133378	G	A	0.68	0.046	0.008	6.6e-10	0.016	0.011	0.12	0.075	0.011	8e-13	9.3e-05	DNAH10
VATadj	12	124503803	12:124503803_CAA_C	CAA	C	0.438	-0.039	0.007	2e-08	-0.019	0.01	0.053	-0.062	0.01	1.2e-09	0.0026	ZNF664
VATadj	19	33785832	19:33785832_CA_C	CA	C	0.824	0.094	0.01	3.3e-21	0.077	0.014	7.2e-08	0.113	0.014	7.4e-15	0.066	CEBPA
VATadj	19	33805720	rs7250362	C	G	0.41	0.038	0.007	3.6e-08	0.026	0.011	0.011	0.055	0.01	1e-07	0.051	CEBPA-DT	19:33785832:C:CA
VATadj	19	33832399	rs55865721	G	A	0.927	0.102	0.014	4.9e-14	0.107	0.02	3.9e-08	0.102	0.019	3.5e-08	0.88	CEBPA-DT	19:33834096:A:G; 19:34001331:A:C
VATadj	19	33834096	rs73026242	A	G	0.93	0.101	0.014	4.2e-13	0.109	0.02	3.5e-08	0.097	0.02	2.8e-07	0.67	CEBPG	19:33832399:A:G; 19:34001331:A:C
VATadj	19	33890838	rs10406327	C	G	0.524	-0.071	0.007	3.3e-24	-0.066	0.01	5.5e-11	-0.08	0.01	7.7e-16	0.31	PEPD
VATadj	19	34001331	rs73041147	A	C	0.929	0.097	0.014	6e-13	0.093	0.02	2e-06	0.103	0.019	3.4e-08	0.72	PEPD	19:33832399:A:G; 19:33834096:A:G
VATadj	19	34014316	rs33845	A	G	0.221	0.038	0.009	1.3e-05	0.007	0.013	0.59	0.069	0.012	1.3e-08	0.00028	PEPD
VATadj	21	35593827	rs28451064	G	A	0.868	-0.069	0.011	2.4e-11	-0.093	0.015	1.3e-09	-0.045	0.015	0.00091	0.024	LINC00310
ASATadj	1	116916645	rs749166380	CT	C	0.103	0.056	0.013	1.5e-05	0.012	0.019	0.53	0.102	0.018	2.2e-08	0.00045	ATP1A1
ASATadj	1	119508412	rs1779445	T	C	0.194	-0.049	0.009	1.9e-08	-0.028	0.013	0.03	-0.067	0.013	1.5e-07	0.03	TBX15
ASATadj	1	201016296	rs3850625	G	A	0.882	-0.079	0.011	1.8e-12	-0.078	0.016	6.5e-07	-0.079	0.015	4.4e-07	0.98	CACNA1S
ASATadj	1	203510048	rs6691427	G	C	0.51	-0.052	0.007	7e-13	-0.035	0.01	0.00063	-0.068	0.01	5.1e-11	0.019	OPTC	1:203516075:A:T
ASATadj	1	203516075	rs6685593	T	A	0.506	-0.057	0.007	5.2e-15	-0.048	0.01	1.8e-06	-0.066	0.01	1.9e-10	0.21	OPTC	1:203510048:C:G
ASATadj	1	219769374	rs6704389	A	C	0.829	0.05	0.009	1.4e-07	0.078	0.014	9.5e-09	0.022	0.013	0.14	0.0028	ZC3H11B
ASATadj	1	219788530	rs7538503	A	G	0.71	-0.047	0.008	8.4e-10	-0.062	0.011	2.7e-08	-0.037	0.011	0.00078	0.1	ZC3H11B
ASATadj	2	227099534	rs2943646	A	G	0.35	0.042	0.007	1.2e-08	0.081	0.011	1.1e-13	0.009	0.01	0.34	8.6e-07	LOC646736	2:227099975:C:T
ASATadj	2	227099975	rs2943647	T	C	0.348	0.043	0.007	5.8e-09	0.08	0.011	2.6e-13	0.012	0.01	0.22	3.8e-06	LOC646736	2:227099534:A:G
ASATadj	3	12360357	rs527620413	G	GT	0.875	-0.071	0.011	6.8e-11	-0.093	0.016	4.4e-09	-0.054	0.015	0.00052	0.076	PPARG
ASATadj	3	38460062	rs6807940	C	G	0.394	0.038	0.007	2.1e-07	0.057	0.01	3.3e-08	0.022	0.01	0.042	0.013	XYLB	3:38467753:A:T
ASATadj	3	38467753	rs7649153	T	A	0.329	0.042	0.008	2.7e-08	0.056	0.011	1.5e-07	0.031	0.011	0.0051	0.097	XYLB	3:38460062:C:G
ASATadj	3	156795468	rs13322435	A	G	0.591	0.057	0.007	2.4e-15	0.068	0.011	4e-11	0.049	0.01	2.7e-06	0.17	LINC02029	3:156795525:A:G
ASATadj	3	156795525	rs9854955	A	G	0.593	0.057	0.007	3.7e-15	0.069	0.011	2e-11	0.047	0.01	7e-06	0.12	LINC02029	3:156795468:A:G
ASATadj	5	52777864	rs55744247	G	A	0.796	-0.053	0.009	5.1e-10	-0.058	0.013	5.9e-06	-0.049	0.012	6.8e-05	0.59	FST
ASATadj	5	55860866	rs3936510	G	T	0.798	-0.063	0.009	5e-13	-0.029	0.013	0.019	-0.098	0.013	3.4e-15	9.2e-05	C5orf67	5:55860907:G:GC
ASATadj	5	55860907	5:55860907_GC_G	GC	G	0.815	-0.062	0.009	9.7e-12	-0.024	0.013	0.068	-0.104	0.013	9.3e-16	1.2e-05	C5orf67	5:55860866:G:T
ASATadj	6	43757896	rs998584	C	A	0.517	-0.022	0.007	0.0016	0.025	0.01	0.014	-0.068	0.01	1.6e-11	6.6e-11	VEGFA
ASATadj	6	126801144	rs1159619	C	A	0.545	0.046	0.007	1.2e-10	0.043	0.01	3.5e-05	0.047	0.01	1.5e-06	0.77	CENPW
ASATadj	7	130029508	rs1558919	A	T	0.656	0.027	0.008	0.00025	-0.01	0.011	0.36	0.061	0.011	7.5e-09	2.5e-06	CPA1
ASATadj	7	130432913	rs553015785	A	AT	0.517	-0.048	0.007	3.3e-11	-0.009	0.01	0.39	-0.084	0.01	8.4e-17	1.5e-07	KLF14
ASATadj	8	25464670	rs73221948	G	T	0.709	-0.05	0.008	2.9e-09	-0.051	0.012	1.7e-05	-0.048	0.012	4.1e-05	0.82	CDCA2
ASATadj	8	58352327	rs776481989	ATAAT	A	0.998	0.343	0.093	0.0003	-0.041	0.13	0.77	0.795	0.134	8.6e-09	5.9e-06	LOC101929488
ASATadj	9	1044400	rs2048235	C	T	0.384	0.041	0.007	4.1e-08	0.039	0.011	0.00023	0.044	0.01	2.2e-05	0.75	LINC01230
ASATadj	9	1052722	rs6474550	G	T	0.66	0.045	0.008	1.3e-09	0.04	0.011	9.6e-05	0.051	0.011	1.7e-06	0.5	DMRT2
ASATadj	15	62757857	rs17205757	A	G	0.674	-0.042	0.008	3.2e-08	-0.05	0.011	4e-06	-0.033	0.011	0.0026	0.26	MIR6085
ASATadj	15	84570588	15:84570588_TGA_T	TGA	T	0.475	-0.06	0.007	6.1e-17	-0.065	0.01	2.4e-10	-0.058	0.01	8.2e-09	0.61	ADAMTSL3	15:84575367:C:CCACACACCA; 15:84575367:C:CCACACACCA
ASATadj	15	84575367	rs768397327	CCACACACCA	C	0.484	-0.06	0.007	2.2e-17	-0.069	0.01	1.7e-11	-0.056	0.01	2.2e-08	0.36	ADAMTSL3	15:84570588:T:TGA
ASATadj	15	85091836	15:85091836_CA_C	CA	C	0.75	-0.047	0.008	2.2e-08	-0.049	0.012	5.7e-05	-0.047	0.012	7.7e-05	0.89	UBE2Q2P1
ASATadj	17	404300	rs8077609	A	C	0.674	0.042	0.008	1.1e-08	0.044	0.011	8.1e-05	0.045	0.011	2.2e-05	0.92	ARL17B, ARL17A
ASATadj	17	62016727	rs112489358	C	CACACATATAT	0.463	0.033	0.007	4.1e-06	0.06	0.011	2.3e-08	0.011	0.01	0.3	0.00093	SCN4A
ASATadj	17	76324751	rs4444401	A	G	0.473	-0.04	0.007	4.2e-08	-0.047	0.01	5.9e-06	-0.034	0.01	0.00045	0.37	SOCS3
ASATadj	19	18324329	rs2302209	C	T	0.719	-0.046	0.008	3.4e-09	-0.045	0.011	6.8e-05	-0.05	0.011	7.8e-06	0.71	PDE4C
GFATadj	1	9336116	rs72641832	C	A	0.751	0.058	0.008	5.2e-12	0.063	0.012	1.9e-07	0.051	0.012	6e-06	0.48	H6PD
GFATadj	1	149906413	rs11205303	T	C	0.596	-0.039	0.007	1.7e-08	-0.053	0.01	5.5e-08	-0.029	0.01	0.0072	0.093	MTMR11
GFATadj	1	181161153	rs7550430	A	G	0.998	0.503	0.1	1.3e-06	0.152	0.141	0.41	0.892	0.144	1.8e-09	0.00018	LINC01732
GFATadj	1	219730799	rs4846303	G	T	0.685	-0.065	0.008	6.3e-18	-0.069	0.011	4.6e-10	-0.059	0.011	2e-08	0.5	LYPLAL1-AS1	1:219754012:C:CT; 1:219754012:C:CT
GFATadj	1	219754012	rs559230165	C	CT	0.713	-0.071	0.008	1.7e-19	-0.071	0.012	8.8e-10	-0.069	0.011	5.4e-10	0.9	LYPLAL1-AS1	1:219730799:G:T
GFATadj	1	219769374	rs6704389	A	C	0.829	0.05	0.009	9.1e-08	0.076	0.014	1.6e-08	0.023	0.013	0.047	0.005	ZC3H11B
GFATadj	2	3648186	rs7588285	C	G	0.188	0.053	0.009	1.4e-08	0.042	0.013	0.0021	0.062	0.013	2e-06	0.26	COLEC11
GFATadj	2	48962291	rs17326656	G	T	0.762	0.041	0.008	1.8e-06	0.013	0.012	0.2	0.069	0.012	2.6e-09	0.00067	STON1-GTF2A1L, LHCGR
GFATadj	2	165528876	rs13389219	C	T	0.607	-0.073	0.007	3e-23	-0.049	0.01	7e-06	-0.096	0.01	2.4e-21	0.0011	COBLL1
GFATadj	2	165533198	rs386652275	T	TC	0.973	-0.098	0.024	6.6e-05	-0.015	0.035	0.68	-0.19	0.034	3.2e-08	0.00029	COBLL1
GFATadj	2	165566877	rs3820981	A	G	0.56	-0.053	0.007	1.5e-12	-0.041	0.01	0.0001	-0.065	0.01	2.9e-10	0.087	COBLL1	2:165528876:C:T; 2:165580775:C:T
GFATadj	2	165580775	rs13410987	C	T	0.885	-0.074	0.011	2.6e-10	-0.031	0.016	0.075	-0.119	0.016	2.6e-14	6.4e-05	COBLL1	2:165528876:C:T; 2:165566877:A:G
GFATadj	2	165645349	rs34224594	C	CA	0.614	-0.046	0.008	2.8e-09	-0.033	0.011	0.0027	-0.057	0.011	3.1e-08	0.1	COBLL1
GFATadj	2	219699999	rs78058190	G	A	0.951	0.115	0.019	3.7e-10	0.149	0.027	4.8e-08	0.089	0.026	0.0003	0.1	PRKAG3
GFATadj	2	226768344	2:226768344_CA_C	CA	C	0.193	-0.051	0.009	2.6e-08	-0.054	0.013	2.6e-05	-0.043	0.013	0.0016	0.53	NYAP2
GFATadj	2	227068080	rs2943634	A	C	0.327	0.075	0.008	4.8e-23	0.09	0.011	1.8e-16	0.06	0.011	1.5e-08	0.046	LOC646736	2:227100490:A:G
GFATadj	2	227100490	rs2943648	A	G	0.35	0.072	0.007	4.9e-22	0.093	0.011	7.8e-18	0.051	0.01	8.5e-07	0.0039	LOC646736	2:227068080:A:C; 2:227068080:A:C
GFATadj	2	227205783	rs35414396	A	G	0.739	0.05	0.008	2.4e-09	0.044	0.012	0.00017	0.055	0.011	3.8e-07	0.51	LOC646736
GFATadj	3	12396913	rs71304101	G	A	0.879	-0.062	0.011	1.7e-09	-0.11	0.016	2.4e-13	-0.018	0.015	0.15	1.8e-05	PPARG
GFATadj	3	12493347	rs9855622	C	T	0.878	0.063	0.011	8.8e-09	0.053	0.016	0.00026	0.074	0.015	2.7e-06	0.33	PPARG
GFATadj	3	38541318	rs2300669	C	A	0.615	-0.042	0.007	4.4e-09	-0.054	0.011	1.9e-07	-0.032	0.01	0.0025	0.12	EXOG
GFATadj	3	47069275	rs199874557	T	TG	0.587	-0.039	0.007	1.8e-08	-0.027	0.011	0.0067	-0.053	0.01	2.6e-07	0.071	SETD2	3:47265877:A:AG
GFATadj	3	47265877	rs55664914	A	AG	0.631	-0.038	0.007	5.2e-08	-0.019	0.011	0.05	-0.058	0.01	1.8e-08	0.007	KIF9	3:47069275:T:TG
GFATadj	3	129322824	rs1872113	G	A	0.778	-0.048	0.009	6.5e-08	-0.033	0.013	0.013	-0.066	0.012	3.1e-08	0.053	PLXND1
GFATadj	3	150066540	rs62271373	T	A	0.942	0.123	0.015	4.8e-15	0.097	0.022	1.1e-05	0.147	0.021	5.6e-12	0.1	LINC01214
GFATadj	3	196818853	rs13099700	A	G	0.722	0.047	0.008	7.9e-09	0.035	0.012	0.0023	0.058	0.011	1.5e-07	0.15	DLG1
GFATadj	4	4990298	rs4450871	A	G	0.555	-0.038	0.007	3.1e-08	-0.036	0.01	0.00032	-0.041	0.01	7.6e-05	0.73	LOC101928306
GFATadj	4	26108197	rs874040	G	C	0.702	0.045	0.008	3e-08	0.042	0.011	0.00018	0.046	0.011	4.1e-05	0.8	SMIM20
GFATadj	4	56432458	rs13142096	A	G	0.727	-0.047	0.008	8.4e-09	-0.037	0.011	0.00082	-0.057	0.011	1.1e-06	0.22	PDCL2
GFATadj	4	89741269	rs3822072	G	A	0.546	0.048	0.007	4.9e-12	0.047	0.01	6.6e-06	0.048	0.01	5.7e-07	0.92	FAM13A
GFATadj	4	104780790	rs528845403	A	AATGTGT	0.991	-0.15	0.041	0.00018	-0.325	0.061	2.4e-08	-0.008	0.055	0.79	8.4e-05	TACR3
GFATadj	4	123812187	rs546560809	T	G	0.961	0.098	0.018	2.5e-08	0.079	0.027	0.0036	0.109	0.026	8.5e-06	0.41	FGF2
GFATadj	4	157734675	rs6822892	A	G	0.662	-0.054	0.008	8e-13	-0.065	0.011	3.6e-09	-0.043	0.01	1.4e-05	0.14	PDGFC
GFATadj	5	38810354	rs142369482	G	GT	0.656	-0.044	0.008	9.1e-09	-0.035	0.011	0.0012	-0.049	0.011	1.8e-05	0.37	OSMR-AS1
GFATadj	5	55857025	rs11429307	G	GT	0.809	0.082	0.009	3.1e-20	0.042	0.013	0.0014	0.121	0.013	9e-22	1.1e-05	C5orf67
GFATadj	5	157931500	rs10044492	C	T	0.732	-0.048	0.008	5.3e-09	-0.04	0.012	0.0014	-0.059	0.011	5.7e-07	0.24	LINC02227
GFATadj	6	6749789	rs1294437	C	T	0.641	-0.04	0.008	4.1e-08	-0.035	0.011	0.00086	-0.043	0.011	1e-05	0.58	LY86
GFATadj	6	32936748	6:32936748_TG_T	TG	T	0.866	-0.064	0.01	4.8e-10	-0.053	0.015	0.0011	-0.073	0.015	6.6e-07	0.32	BRD2
GFATadj	6	34203893	rs115177000	G	A	0.957	0.143	0.017	7.6e-17	0.108	0.025	1e-05	0.182	0.024	1.7e-13	0.032	MIR6835	6:34234953:C:CA; 6:34234953:C:CA
GFATadj	6	34234953	rs199679345	C	CA	0.953	0.15	0.017	1.6e-19	0.13	0.024	4.5e-08	0.172	0.024	6.2e-13	0.21	SMIM29	6:34203893:A:G
GFATadj	6	43757896	rs998584	C	A	0.517	0.08	0.007	6.1e-31	0.071	0.01	1.2e-12	0.092	0.01	1.6e-21	0.14	VEGFA	6:43760327:C:G
GFATadj	6	43760327	rs11967262	C	G	0.511	0.078	0.007	3e-30	0.073	0.01	2.5e-13	0.088	0.01	6.9e-20	0.28	VEGFA	6:43757896:A:C; 6:43757896:A:C
GFATadj	6	43804103	rs140626545	A	AGTCGGT	0.302	0.057	0.008	8.7e-13	0.035	0.011	0.0032	0.075	0.011	1.2e-11	0.01	LINC02537	6:43806315:C:CTAAG
GFATadj	6	43806315	rs5875852	C	CTAAG	0.306	0.058	0.008	3.8e-14	0.041	0.011	0.00045	0.073	0.011	1.9e-11	0.034	LINC02537	6:43804103:A:AGTCGGT
GFATadj	6	105443189	rs364663	T	A	0.443	0.035	0.007	7.4e-07	0.055	0.01	1.6e-08	0.017	0.01	0.1	0.0068	LIN28B
GFATadj	6	126207917	rs191578827	A	G	0.994	0.244	0.05	1.2e-06	0.076	0.073	0.33	0.403	0.07	3.7e-09	0.00097	NCOA7
GFATadj	6	126964510	rs4273712	A	G	0.732	0.043	0.008	5.5e-08	0.027	0.012	0.012	0.061	0.011	1.6e-08	0.031	MIR588
GFATadj	6	127454893	rs72959041	G	A	0.953	0.195	0.017	3.2e-32	0.193	0.025	6e-16	0.205	0.024	4.5e-19	0.72	RSPO3
GFATadj	6	127457071	6:127457071_CA_C	CA	C	0.464	0.066	0.007	1.1e-19	0.071	0.011	1.1e-11	0.063	0.01	8.9e-10	0.57	RSPO3
GFATadj	6	139835329	rs2982521	A	T	0.372	-0.055	0.007	2.1e-14	-0.048	0.011	6.7e-06	-0.065	0.01	2.1e-10	0.24	LINC01625	6:139842576:A:AATT
GFATadj	6	139842576	rs4052908	A	AATT	0.365	-0.055	0.007	6.2e-14	-0.045	0.011	2.4e-05	-0.067	0.01	9.5e-11	0.13	LINC01625	6:139835329:A:T
GFATadj	8	23610799	rs1561105	T	G	0.76	-0.032	0.008	0.00012	-0.003	0.012	0.99	-0.065	0.012	1.8e-08	0.00018	NKX2-6
GFATadj	8	72469241	rs11390479	A	AG	0.741	0.053	0.008	3.6e-11	0.044	0.012	0.00014	0.061	0.011	2.4e-08	0.31	EYA1	8:72493185:C:T
GFATadj	8	72493185	rs6994124	T	C	0.732	0.052	0.008	6.5e-11	0.042	0.012	0.00027	0.062	0.011	1.6e-08	0.21	EYA1	8:72469241:A:AG
GFATadj	9	107722705	rs1962883	C	T	0.529	0.055	0.007	8.2e-14	0.046	0.011	9.3e-06	0.061	0.01	7e-10	0.32	ABCA1
GFATadj	9	107901019	rs111874795	T	C	0.955	-0.103	0.017	1e-09	-0.083	0.024	0.00045	-0.126	0.024	7.4e-08	0.21	SLC44A1
GFATadj	10	122970216	rs1907218	T	C	0.314	-0.049	0.008	3.6e-10	-0.042	0.011	0.00016	-0.05	0.011	4.5e-06	0.61	FGFR2
GFATadj	11	36386755	rs10501153	C	T	0.677	-0.044	0.008	5.9e-09	-0.029	0.011	0.0088	-0.054	0.011	2.2e-07	0.097	PRR5L
GFATadj	11	64004723	rs56271783	G	C	0.954	0.127	0.017	2.5e-13	0.094	0.025	0.0002	0.158	0.024	1e-10	0.059	VEGFB	11:64018104:A:AC
GFATadj	11	64018104	rs71468663	A	AC	0.953	0.127	0.017	1.1e-13	0.099	0.025	7.6e-05	0.154	0.024	1.4e-10	0.1	PLCB3	11:64004723:C:G
GFATadj	11	65457567	rs71455776	G	T	0.741	-0.047	0.009	2.4e-08	-0.054	0.013	1.1e-05	-0.045	0.012	0.00018	0.58	KAT5
GFATadj	12	26366830	rs748889	T	C	0.538	-0.037	0.007	2.9e-08	-0.032	0.01	0.0018	-0.042	0.01	2.5e-05	0.51	SSPN
GFATadj	12	26440698	rs12814794	G	A	0.248	-0.072	0.008	1.6e-18	-0.045	0.012	0.00011	-0.095	0.011	3.4e-17	0.0023	ITPR2
GFATadj	12	54342786	rs4759309	G	A	0.221	-0.044	0.009	4.2e-08	-0.014	0.012	0.26	-0.075	0.012	6.8e-10	0.00027	HOXC13	12:54346869:C:T
GFATadj	12	54346869	rs894739	T	C	0.221	-0.044	0.009	5.3e-08	-0.013	0.012	0.29	-0.076	0.012	5.7e-10	0.00019	HOXC12	12:54342786:A:G
GFATadj	12	123024476	rs147730268	G	T	0.913	0.069	0.013	5e-08	0.03	0.019	0.055	0.108	0.018	4.1e-10	0.0022	KNTC1
GFATadj	12	124150118	rs150792771	G	A	0.982	-0.157	0.028	1.8e-08	-0.15	0.041	0.00031	-0.175	0.039	2.5e-06	0.65	GTF2H3
GFATadj	12	124409502	rs7133378	G	A	0.68	-0.088	0.008	5.6e-29	-0.053	0.011	4.7e-06	-0.12	0.011	1.8e-29	8.4e-06	DNAH10
GFATadj	12	124430767	rs11057402	T	A	0.887	0.077	0.011	4.9e-12	0.065	0.016	1.3e-05	0.089	0.016	8.5e-09	0.28	CCDC92	12:124524638:A:T
GFATadj	12	124508758	rs825453	A	T	0.394	0.062	0.007	7.2e-19	0.053	0.011	1.6e-07	0.075	0.01	4.3e-14	0.14	ZNF664
GFATadj	12	124524638	rs139254114	A	T	0.911	0.082	0.013	5.9e-11	0.066	0.018	6.9e-05	0.101	0.018	7.8e-09	0.17	ZNF664	12:124430767:A:T
GFATadj	16	81534790	rs2925979	T	C	0.297	-0.041	0.008	8.9e-08	-0.013	0.011	0.13	-0.067	0.011	4.4e-10	0.00044	CMIP
GFATadj	17	7538785	rs2955617	C	A	0.348	-0.042	0.007	1.2e-08	-0.046	0.011	9.9e-06	-0.034	0.01	0.001	0.43	SHBG
GFATadj	17	17455192	rs8075019	G	A	0.872	0.063	0.011	2.3e-10	0.052	0.016	0.00087	0.079	0.015	6.7e-08	0.21	PEMT
GFATadj	19	33994417	rs3786920	T	C	0.581	-0.051	0.007	5e-12	-0.05	0.011	9e-07	-0.052	0.01	2.9e-07	0.89	PEPD
GFATadj	20	39179822	rs1883711	G	C	0.969	0.127	0.021	6.8e-10	0.119	0.03	7.1e-05	0.138	0.029	1.1e-06	0.65	MAFB
GFATadj	22	38601430	rs55951234	C	CCT	0.419	0.046	0.007	1.2e-10	0.05	0.01	3.9e-06	0.045	0.01	1.1e-05	0.73	MAFF
VAT/ASAT	1	203518873	rs13303359	A	C	0.471	0.043	0.007	4.4e-10	0.043	0.01	2.6e-05	0.044	0.01	2.5e-05	0.97	OPTC
VAT/ASAT	2	25082273	rs916485	T	C	0.551	0.044	0.007	2e-10	0.029	0.01	0.0029	0.059	0.01	6.5e-10	0.024	ADCY3	2:25156773:C:T
VAT/ASAT	2	25156773	rs2384054	T	C	0.512	0.043	0.007	1.8e-10	0.032	0.01	0.001	0.053	0.01	1.2e-08	0.11	DNAJC27	2:25082273:C:T
VAT/ASAT	2	61760756	rs13390751	A	C	0.838	0.034	0.009	0.00041	0.076	0.013	1.3e-08	-0.007	0.013	0.59	6e-06	XPO1
VAT/ASAT	2	178121005	rs13028464	C	T	0.631	-0.039	0.007	4.8e-08	-0.052	0.01	7.2e-07	-0.029	0.01	0.0028	0.11	NFE2L2
VAT/ASAT	2	227100579	2:227100579_TC_T	TC	T	0.343	-0.048	0.007	1.2e-11	-0.064	0.01	4.1e-10	-0.033	0.01	0.00068	0.028	LOC646736	2:227133527:A:T
VAT/ASAT	2	227133527	rs2396316	A	T	0.36	-0.048	0.007	8.5e-12	-0.062	0.01	1.4e-09	-0.035	0.01	0.00035	0.061	LOC646736	2:227100579:T:TC
VAT/ASAT	3	12360357	rs527620413	G	GT	0.875	0.076	0.01	8.6e-14	0.098	0.015	1.8e-10	0.057	0.015	3.1e-05	0.049	PPARG	3:12390484:C:T
VAT/ASAT	3	12390484	rs17036328	T	C	0.877	0.08	0.01	5.8e-15	0.095	0.015	4.6e-10	0.069	0.015	7e-07	0.19	PPARG	3:12360357:G:GT
VAT/ASAT	3	156795468	rs13322435	A	G	0.591	-0.073	0.007	9.4e-26	-0.068	0.01	1.2e-11	-0.079	0.01	3.3e-16	0.46	LINC02029	3:156797225:C:T; 3:156797225:C:T
VAT/ASAT	3	156797225	rs56082403	T	C	0.593	-0.073	0.007	3.8e-26	-0.07	0.01	3.5e-12	-0.078	0.01	4.3e-16	0.55	LINC02029	3:156795468:A:G
VAT/ASAT	5	55860907	5:55860907_GC_G	GC	G	0.815	0.055	0.009	3.1e-10	0.061	0.013	9.7e-07	0.044	0.012	0.00024	0.31	C5orf67
VAT/ASAT	5	173339531	rs112299234	T	C	0.7	-0.05	0.007	3.2e-12	-0.081	0.011	6.6e-14	-0.019	0.01	0.063	3e-05	CPEB4	5:173392398:A:T
VAT/ASAT	5	173392398	rs10054063	A	T	0.691	-0.05	0.007	3.3e-12	-0.082	0.011	4e-14	-0.019	0.01	0.068	1.9e-05	CPEB4	5:173339531:C:T
VAT/ASAT	6	19868603	rs6903044	G	C	0.783	-0.056	0.008	1.5e-11	-0.063	0.012	7.1e-08	-0.047	0.012	3.8e-05	0.31	ID4
VAT/ASAT	6	19947871	rs70987287	T	TTTTTA	0.728	0.064	0.008	1.7e-17	0.063	0.011	1.2e-08	0.064	0.011	8.5e-10	0.91	ID4	6:19949170:G:GT
VAT/ASAT	6	19949170	6:19949170_GT_G	GT	G	0.746	0.064	0.008	4.9e-16	0.068	0.012	3.7e-09	0.059	0.011	7.2e-08	0.58	ID4	6:19947871:T:TTTTTA; 6:19947871:T:TTTTTA
VAT/ASAT	6	31236115	rs2853951	C	T	0.407	-0.044	0.007	3.2e-10	-0.051	0.01	5e-07	-0.036	0.01	0.00018	0.29	HLA-C	6:31264582:C:T; 6:32485679:C:CCTTTT
VAT/ASAT	6	31264582	rs2524137	C	T	0.303	-0.042	0.007	1.6e-08	-0.062	0.011	1.2e-08	-0.023	0.01	0.027	0.0082	LINC02571	6:31236115:C:T; 6:32479878:C:T
VAT/ASAT	6	31454887	rs17193640	T	A	0.881	0.076	0.013	9.4e-09	0.096	0.019	3.7e-07	0.061	0.019	0.00077	0.18	MICB-DT
VAT/ASAT	6	32479878	rs76072243	T	C	0.562	-0.048	0.007	1.5e-11	-0.051	0.01	7e-07	-0.046	0.01	5.1e-06	0.76	HLA-DRB5	6:31264582:C:T; 6:32485679:C:CCTTTT
VAT/ASAT	6	32485679	rs375009120	C	CCTTTT	0.461	-0.049	0.008	1.5e-10	-0.063	0.011	1.5e-08	-0.039	0.011	0.00024	0.11	HLA-DRB5	6:31236115:C:T; 6:32479878:C:T
VAT/ASAT	6	32900378	6:32900378_CCT_C	CCT	C	0.936	0.085	0.016	4.7e-08	0.098	0.023	2.5e-05	0.076	0.022	0.00018	0.48	HLA-DMB
VAT/ASAT	6	34177853	rs185139895	G	A	0.958	-0.121	0.017	1.1e-12	-0.093	0.025	9.4e-05	-0.145	0.024	4.7e-10	0.12	MIR6835
VAT/ASAT	6	43760327	rs11967262	C	G	0.511	-0.035	0.007	2.7e-07	-0.064	0.01	1.4e-10	-0.009	0.01	0.33	3.9e-05	VEGFA
VAT/ASAT	6	127419737	rs1936789	G	A	0.465	-0.04	0.007	1.1e-09	-0.034	0.01	0.00075	-0.043	0.01	6.4e-06	0.52	RSPO3
VAT/ASAT	6	127440047	rs577721086	T	C	0.952	-0.143	0.016	1.1e-19	-0.108	0.024	2.7e-06	-0.177	0.023	1.7e-15	0.032	RSPO3
VAT/ASAT	6	139835329	rs2982521	A	T	0.372	0.061	0.007	5.6e-18	0.049	0.01	1.2e-06	0.075	0.01	4.6e-14	0.064	LINC01625
VAT/ASAT	6	139963500	rs9484299	C	T	0.629	-0.039	0.007	4.5e-08	-0.04	0.01	0.00012	-0.04	0.01	7.4e-05	1	LINC01625
VAT/ASAT	7	130451984	7:130451984_CTTTA_C	CTTTA	C	0.517	0.02	0.007	0.0051	-0.019	0.01	0.066	0.057	0.01	2e-09	3e-08	KLF14
VAT/ASAT	8	25459001	rs3890765	C	A	0.94	-0.084	0.015	6.8e-09	-0.087	0.021	2.3e-05	-0.078	0.021	0.00018	0.75	CDCA2
VAT/ASAT	8	25464670	rs73221948	G	T	0.709	0.103	0.008	1.3e-39	0.099	0.011	9.8e-18	0.109	0.011	1.6e-23	0.53	CDCA2
VAT/ASAT	8	25891653	rs6997996	A	G	0.742	-0.051	0.008	3.3e-11	-0.054	0.011	1.1e-06	-0.048	0.011	5e-06	0.69	EBF2
VAT/ASAT	9	1054362	rs6474552	G	C	0.432	-0.04	0.007	1.2e-08	-0.048	0.01	1.4e-06	-0.031	0.01	0.0025	0.23	DMRT2
VAT/ASAT	10	63702572	rs55767272	A	C	0.937	0.085	0.014	6.8e-09	0.071	0.02	0.0012	0.095	0.02	1.3e-06	0.4	ARID5B
VAT/ASAT	10	122992442	rs11199844	C	T	0.463	0.054	0.007	2.1e-14	0.059	0.01	5.9e-09	0.047	0.01	4e-06	0.35	FGFR2	10:122992475:C:T
VAT/ASAT	10	122992475	rs11199845	C	T	0.46	0.055	0.007	1.5e-14	0.059	0.01	8.1e-09	0.048	0.01	2.2e-06	0.42	FGFR2	10:122992442:C:T
VAT/ASAT	11	32458807	rs3809060	G	T	0.619	0.056	0.007	4.4e-16	0.057	0.01	2.4e-08	0.057	0.01	5.6e-09	0.99	WT1-AS	11:32479807:A:G; 11:32479807:A:G
VAT/ASAT	11	32479807	rs11031796	G	A	0.612	0.058	0.007	5.8e-17	0.062	0.01	5.8e-10	0.055	0.01	1e-08	0.6	WT1-AS	11:32458807:G:T
VAT/ASAT	12	121319417	rs59757908	T	C	0.995	-0.245	0.054	7.4e-06	-0.06	0.081	0.45	-0.425	0.076	4.2e-08	0.00078	SPPL3
VAT/ASAT	12	124409502	rs7133378	G	A	0.68	0.043	0.007	5.4e-09	0.026	0.011	0.016	0.058	0.01	9.7e-09	0.032	DNAH10
VAT/ASAT	17	17533991	rs4925049	G	A	0.917	-0.069	0.013	2.6e-08	-0.09	0.019	1.4e-06	-0.049	0.017	0.0035	0.1	PEMT
VAT/ASAT	18	42776435	rs269967	A	T	0.825	0.048	0.009	1.9e-08	0.058	0.013	1.3e-05	0.042	0.013	0.00052	0.37	SETBP1
VAT/ASAT	19	33785832	19:33785832_CA_C	CA	C	0.824	0.095	0.01	1e-23	0.085	0.014	7.2e-10	0.107	0.014	4.3e-15	0.24	CEBPA
VAT/ASAT	19	33832399	rs55865721	G	A	0.927	0.095	0.013	4.5e-13	0.111	0.019	3.5e-09	0.082	0.018	3.7e-06	0.26	CEBPA-DT	19:33834096:A:G
VAT/ASAT	19	33834096	rs73026242	A	G	0.93	0.096	0.014	5.5e-13	0.117	0.02	1.3e-09	0.081	0.019	8.9e-06	0.18	CEBPG	19:33832399:A:G
VAT/ASAT	19	33890838	rs10406327	C	G	0.524	-0.065	0.007	1.5e-22	-0.057	0.01	4.3e-09	-0.074	0.01	1e-15	0.2	PEPD	19:33892409:C:T
VAT/ASAT	19	33892409	rs889138	C	T	0.55	-0.064	0.007	4.6e-22	-0.054	0.01	2.8e-08	-0.077	0.01	2e-16	0.1	PEPD	19:33890838:C:G; 19:33890838:C:G
VAT/ASAT	21	35593827	rs28451064	G	A	0.868	-0.047	0.01	1.3e-06	-0.088	0.015	1.1e-09	-0.008	0.014	0.41	0.0001	LINC00310
VAT/ASAT	22	29453193	rs12321	G	C	0.561	0.041	0.007	8.2e-10	0.037	0.01	0.00015	0.051	0.01	6.4e-08	0.3	C22orf31
VAT/GFAT	1	162430821	rs9660318	G	C	0.204	0.04	0.009	4.4e-06	0.01	0.013	0.45	0.068	0.012	1.8e-08	0.00074	UHMK1
VAT/GFAT	2	116072770	rs11399916	T	TA	0.257	0.036	0.008	1.2e-05	0.012	0.012	0.32	0.06	0.011	3.7e-08	0.0026	DPP10
VAT/GFAT	2	158412701	rs55920843	T	G	0.989	0.18	0.033	1.9e-08	0.213	0.047	4.8e-06	0.131	0.046	0.0035	0.2	ACVR1C
VAT/GFAT	2	165577164	rs10221833	G	C	0.886	0.041	0.011	0.00049	-0.008	0.016	0.58	0.086	0.015	2.1e-08	1.1e-05	COBLL1
VAT/GFAT	2	227133527	rs2396316	A	T	0.36	-0.042	0.007	3.1e-09	-0.044	0.011	1.8e-05	-0.039	0.01	0.00011	0.7	LOC646736
VAT/GFAT	3	12390484	rs17036328	T	C	0.877	0.058	0.011	2.4e-08	0.079	0.015	3.5e-07	0.041	0.015	0.0035	0.065	PPARG
VAT/GFAT	3	49799046	3:49799046_CA_C	CA	C	0.547	-0.042	0.007	8e-09	-0.057	0.011	6.6e-08	-0.029	0.01	0.0056	0.06	IP6K1
VAT/GFAT	3	187678619	rs490701	A	C	0.795	-0.052	0.009	8e-09	-0.045	0.013	0.00033	-0.061	0.012	7.2e-07	0.35	LINC01991
VAT/GFAT	5	55794632	rs30351	G	A	0.264	0.049	0.008	4.9e-10	0.069	0.012	3.5e-09	0.03	0.011	0.0052	0.011	LINC01948	5:55816888:C:T
VAT/GFAT	5	55816888	rs455660	T	C	0.191	0.058	0.009	1.6e-11	0.076	0.013	4.5e-09	0.04	0.012	0.00074	0.041	LINC01948	5:55794632:A:G
VAT/GFAT	5	173324971	rs55646464	G	T	0.703	-0.044	0.008	1.4e-09	-0.062	0.011	2.4e-08	-0.026	0.011	0.0077	0.016	CPEB4	5:173356752:C:G
VAT/GFAT	5	173356752	rs72812818	G	C	0.702	-0.044	0.008	8.9e-10	-0.062	0.011	2.6e-08	-0.027	0.011	0.0055	0.021	CPEB4	5:173324971:G:T
VAT/GFAT	6	31236115	rs2853951	C	T	0.407	-0.05	0.007	3.7e-12	-0.054	0.01	1.7e-07	-0.045	0.01	9.8e-06	0.5	HLA-C	6:31325756:A:G; 6:32660582:A:C
VAT/GFAT	6	31325756	rs9266247	G	A	0.478	-0.047	0.007	8.5e-11	-0.059	0.01	1.7e-08	-0.036	0.01	0.00045	0.11	HLA-B	6:31236115:C:T; 6:32340871:C:T
VAT/GFAT	6	32340871	rs3117109	C	T	0.877	0.061	0.011	5.8e-09	0.071	0.015	4.1e-06	0.052	0.015	0.00034	0.35	TSBP1	6:31325756:A:G; 6:32660582:A:C
VAT/GFAT	6	32621590	6:32621590_T_C	T	C	0.651	-0.058	0.008	3e-13	-0.061	0.012	7.7e-08	-0.062	0.011	6e-08	0.98	HLA-DQB1	6:32660582:A:C
VAT/GFAT	6	32660582	rs2647006	A	C	0.415	-0.05	0.007	2.1e-12	-0.063	0.01	8.5e-10	-0.041	0.01	5.8e-05	0.11	HLA-DQB1	6:31236115:C:T; 6:32340871:C:T; 6:32621590:C:T
VAT/GFAT	6	32975699	rs9276981	G	C	0.809	-0.042	0.009	9.7e-07	-0.021	0.013	0.09	-0.064	0.012	4.6e-08	0.013	HLA-DOA
VAT/GFAT	6	34177853	rs185139895	G	A	0.958	-0.116	0.017	1.7e-11	-0.078	0.025	0.0015	-0.151	0.024	4.4e-10	0.032	MIR6835
VAT/GFAT	6	43757896	rs998584	C	A	0.517	-0.058	0.007	3.7e-17	-0.069	0.01	7.6e-12	-0.049	0.01	3.2e-07	0.15	VEGFA	6:43760327:C:G
VAT/GFAT	6	43760327	rs11967262	C	G	0.511	-0.057	0.007	2e-16	-0.069	0.01	6.4e-12	-0.047	0.01	1.4e-06	0.096	VEGFA	6:43757896:A:C
VAT/GFAT	6	43810021	rs9472136	C	T	0.605	0.041	0.007	1.9e-08	0.035	0.01	0.00082	0.043	0.01	1.2e-05	0.53	LINC02537
VAT/GFAT	6	127333964	6:127333964_AG_A	AG	A	0.966	-0.112	0.02	8.9e-09	-0.121	0.029	3.2e-05	-0.103	0.028	0.00015	0.65	RSPO3	6:127454893:A:G; 6:127440047:C:T
VAT/GFAT	6	127419737	rs1936789	G	A	0.465	-0.055	0.007	1.3e-15	-0.057	0.01	3.8e-08	-0.053	0.01	3.7e-08	0.81	RSPO3	6:127435106:A:T
VAT/GFAT	6	127435106	rs6916318	A	T	0.468	-0.053	0.007	6.5e-15	-0.057	0.01	2.5e-08	-0.049	0.01	2.5e-07	0.56	RSPO3	6:127419737:A:G; 6:127419737:A:G
VAT/GFAT	6	127440047	rs577721086	T	C	0.952	-0.16	0.016	4.6e-23	-0.145	0.024	6e-10	-0.175	0.023	3.7e-14	0.35	RSPO3	6:127454893:A:G
VAT/GFAT	6	127454893	rs72959041	G	A	0.953	-0.159	0.016	9.8e-23	-0.147	0.024	4.9e-10	-0.174	0.023	7.6e-14	0.41	RSPO3	6:127333964:A:AG; 6:127440047:C:T; 6:127440047:C:T
VAT/GFAT	6	139835329	rs2982521	A	T	0.372	0.056	0.007	4.4e-15	0.041	0.01	8.1e-05	0.073	0.01	5.7e-13	0.023	LINC01625	6:139839768:A:AAAAC
VAT/GFAT	6	139839768	rs151288714	A	AAAAC	0.483	0.05	0.007	4.4e-13	0.031	0.01	0.0025	0.072	0.01	1.7e-13	0.0026	LINC01625	6:139835329:A:T
VAT/GFAT	8	25464670	rs73221948	G	T	0.709	0.069	0.008	2.9e-18	0.08	0.012	3e-12	0.06	0.011	4.3e-08	0.19	CDCA2	8:25464690:G:T; 8:25464690:G:T
VAT/GFAT	8	25464690	rs11992444	G	T	0.492	-0.06	0.007	7.8e-19	-0.064	0.01	1.6e-10	-0.057	0.01	1.9e-09	0.61	CDCA2	8:25464670:G:T
VAT/GFAT	8	25888110	rs10086575	G	A	0.744	-0.045	0.008	2.9e-08	-0.055	0.012	1.4e-06	-0.037	0.011	0.00085	0.23	EBF2
VAT/GFAT	11	32479992	rs568011588	A	AT	0.703	0.042	0.008	7.9e-09	0.053	0.011	1.6e-06	0.035	0.011	0.0014	0.23	WT1-AS
VAT/GFAT	11	64031241	rs35169799	C	T	0.937	-0.084	0.014	1.1e-08	-0.066	0.021	0.0015	-0.108	0.02	6.7e-08	0.14	PLCB3
VAT/GFAT	12	26453283	rs718314	A	G	0.756	-0.047	0.008	2e-09	-0.035	0.012	0.0016	-0.054	0.011	1.3e-06	0.24	ITPR2
VAT/GFAT	12	122820960	12:122820960_TAA_T	TAA	T	0.214	0.033	0.009	0.00025	-0.002	0.013	0.81	0.068	0.012	1.6e-08	3.8e-05	CLIP1
VAT/GFAT	12	124409502	rs7133378	G	A	0.68	0.057	0.007	1.2e-14	0.032	0.011	0.0033	0.08	0.01	1.3e-14	0.00097	DNAH10
VAT/GFAT	12	124503803	12:124503803_CAA_C	CAA	C	0.438	-0.04	0.007	3e-09	-0.03	0.01	0.002	-0.054	0.01	6.3e-08	0.093	ZNF664
VAT/GFAT	14	94844947	rs28929474	C	T	0.982	0.16	0.026	4.8e-10	0.182	0.037	7.2e-07	0.147	0.037	4.7e-05	0.5	SERPINA1
VAT/GFAT	17	7185092	rs5418	G	A	0.432	-0.019	0.007	0.0099	-0.056	0.01	4.6e-08	0.017	0.01	0.097	1.7e-07	SLC2A4
VAT/GFAT	19	33785832	19:33785832_CA_C	CA	C	0.824	0.082	0.01	2e-17	0.067	0.014	2e-06	0.099	0.014	4.6e-13	0.097	CEBPA
VAT/GFAT	19	33890838	rs10406327	C	G	0.524	-0.049	0.007	6e-13	-0.047	0.01	2.1e-06	-0.053	0.01	2e-08	0.66	PEPD	19:33897478:A:C
VAT/GFAT	19	33897478	rs3786901	A	C	0.577	-0.046	0.007	3.1e-11	-0.04	0.01	0.00011	-0.057	0.01	4.9e-09	0.22	PEPD	19:33890838:C:G
VAT/GFAT	19	34001331	rs73041147	A	C	0.929	0.076	0.013	1.2e-08	0.077	0.019	4.8e-05	0.072	0.019	6.7e-05	0.86	PEPD
VAT/GFAT	21	35593827	rs28451064	G	A	0.868	-0.059	0.01	4.9e-09	-0.072	0.015	9.3e-07	-0.045	0.015	0.0014	0.19	LINC00310
VAT/GFAT	22	29453193	rs12321	G	C	0.561	0.041	0.007	3.7e-09	0.043	0.01	3.3e-05	0.044	0.01	2.4e-06	0.92	C22orf31
ASAT/GFAT	1	119471908	rs2645290	A	G	0.213	-0.052	0.009	9.4e-10	-0.035	0.012	0.0035	-0.068	0.012	1.8e-08	0.05	TBX15	1:119508412:C:T
ASAT/GFAT	1	119508412	rs1779445	T	C	0.194	-0.054	0.009	8.5e-10	-0.036	0.013	0.0044	-0.07	0.012	1.9e-08	0.048	TBX15	1:119471908:A:G
ASAT/GFAT	2	25310860	rs564667	A	T	0.566	0.04	0.007	2.4e-08	0.053	0.01	5.2e-07	0.029	0.01	0.0046	0.085	EFR3B
ASAT/GFAT	3	49803078	3:49803078_TA_T	TA	T	0.595	-0.043	0.008	3.6e-08	-0.046	0.011	5.9e-05	-0.038	0.011	0.00038	0.64	IP6K1
ASAT/GFAT	3	156794425	rs4680338	C	G	0.589	0.062	0.007	3.8e-18	0.077	0.01	3.3e-14	0.048	0.01	1.4e-06	0.038	LINC02029	3:156795525:A:G
ASAT/GFAT	3	156795525	rs9854955	A	G	0.593	0.063	0.007	1.9e-18	0.077	0.01	3.6e-14	0.048	0.01	8.8e-07	0.043	LINC02029	3:156794425:C:G
ASAT/GFAT	4	157681274	rs28730491	G	C	0.669	0.047	0.007	3.2e-10	0.039	0.011	0.00043	0.054	0.01	2e-07	0.29	PDGFC
ASAT/GFAT	5	55830865	rs39837	C	T	0.667	0.043	0.007	2.6e-08	0.023	0.011	0.046	0.061	0.01	9.1e-09	0.0098	LINC01948
ASAT/GFAT	5	55856375	rs3843467	G	T	0.793	-0.091	0.009	4.8e-27	-0.052	0.012	1.7e-05	-0.132	0.012	1.4e-27	1.8e-06	C5orf67	5:55860866:G:T
ASAT/GFAT	5	55860866	rs3936510	G	T	0.798	-0.091	0.009	2.5e-26	-0.048	0.012	8e-05	-0.137	0.012	1.9e-28	2e-07	C5orf67	5:55856375:G:T
ASAT/GFAT	6	43757896	rs998584	C	A	0.517	-0.049	0.007	1.9e-12	-0.02	0.01	0.049	-0.079	0.01	5.1e-16	1.7e-05	VEGFA
ASAT/GFAT	6	43805362	rs744103	T	A	0.315	-0.041	0.008	5e-08	-0.01	0.011	0.33	-0.068	0.011	1.3e-10	0.00011	LINC02537
ASAT/GFAT	6	127397240	rs9375487	T	C	0.623	0.045	0.007	2.8e-10	0.049	0.01	2.5e-06	0.046	0.01	2.3e-06	0.81	RSPO3
ASAT/GFAT	7	130029811	rs10246191	G	A	0.672	0.031	0.007	1.2e-05	0.011	0.011	0.26	0.056	0.01	3.8e-08	0.0023	CPA1
ASAT/GFAT	7	130432913	rs553015785	A	AT	0.517	-0.033	0.007	3.3e-06	-0.006	0.01	0.57	-0.056	0.01	9.4e-09	0.00028	KLF14
ASAT/GFAT	8	72475748	rs7843475	C	G	0.737	-0.045	0.008	3.6e-09	-0.037	0.011	0.00052	-0.052	0.011	3.1e-06	0.36	EYA1
ASAT/GFAT	11	64018104	rs71468663	A	AC	0.953	-0.06	0.017	0.00045	0.011	0.024	0.58	-0.129	0.023	3.9e-08	1.8e-05	PLCB3
ASAT/GFAT	12	124409502	rs7133378	G	A	0.68	0.043	0.007	1.1e-08	0.016	0.011	0.12	0.07	0.01	2.8e-11	0.00027	DNAH10
ASAT/GFAT	14	95219657	rs8006225	G	T	0.817	0.055	0.009	2.6e-09	0.065	0.013	8e-07	0.044	0.013	0.00072	0.23	GSC
ASAT/GFAT	16	53800954	rs1421085	T	C	0.603	-0.064	0.007	3.4e-19	-0.078	0.01	4.8e-14	-0.052	0.01	1.5e-07	0.067	FTO	16:53806453:A:G
ASAT/GFAT	16	53806453	rs56094641	A	G	0.602	-0.064	0.007	5.5e-19	-0.078	0.01	4.1e-14	-0.051	0.01	2.4e-07	0.056	FTO	16:53800954:C:T
ASAT/GFAT	16	86424697	rs1552657	G	A	0.55	-0.037	0.007	4.9e-08	-0.03	0.01	0.0018	-0.045	0.01	1.7e-06	0.25	LINC00917
ASAT/GFAT	19	18324329	rs2302209	C	T	0.719	-0.047	0.008	2e-09	-0.038	0.011	0.00075	-0.058	0.011	1.2e-07	0.21	PDE4C
ASAT/GFAT	19	33846522	rs1423062	A	G	0.567	0.039	0.007	2.9e-08	0.036	0.01	0.00027	0.045	0.01	6.8e-06	0.51	CEBPG

[truncated: 12 more sheets: Supplementary Data 11, Supplementary Data 12, Supplementary Data 13, Supplementary Data 14, Supplementary Data 15, Supplementary Data 16, Supplementary Data 17, Supplementary Data 18, Supplementary Data 19, Supplementary Data 20, Supplementary Data 21, Supplementary Data 22]
